# Supplementary material for: Comparative analysis of antimicrobial resistance and genetic diversity of Bordetella bronchiseptica isolates obtained from swine within the United States
Source: Front Microbiol. 2024 Nov 28;15:1501373. doi: 10.3389/fmicb.2024.1501373 (PMC11634850; doi:10.3389/fmicb.2024.1501373)
Supplement: Supplementary file 1 [file Table_1.xlsx]

## Sheet: Sheet1
Isolate	Year of Isolation	State/Origin	ST	Assembly sequence status	No. of Contigs	Total Length (bp)	Avg. Coverage (Illumina)	N50 (bp)	GC content (%)	Biosample_accession	Bioproject_accession	Genbank Accession	SRA Illumina Accession	SRA_Nanopore Library_ID	SRA Nanopore Accession	SRA Study Accession	Reference
KM22	1993	Hungary	7	closed	1	5205646	475X	-	68.2	SAMN07513334	PRJNA398562	CP022962				SRP222122	Nicholson et al. 2020
D16-020124	2016	IL	7	draft	203	5200083	425X	65440	68.12	SAMN40084051	PRJNA1079785	JBBLMO000000000	SRR30009006			SRP520970	This study
D16-023682	2016	OH	7	draft	182	5162365	392X	62334	68.13	SAMN40084052	PRJNA1079785	JBBLMN000000000	SRR30009005			SRP520970	This study
D16-024762	2016	SD	7	draft	174	5212753	363X	75155	68.12	SAMN40084053	PRJNA1079785	JBBLMM000000000	SRR30008910			SRP520970	This study
D16-024771	2016	OK	7	draft	161	5165094	380X	72410	68.16	SAMN40084054	PRJNA1079785	JBBLML000000000	SRR30008899			SRP520970	This study
D16-030114	2016	IN	7	draft	125	5178045	381X	94356	68.17	SAMN40084055	PRJNA1079785	JBBLMK000000000	SRR30008964			SRP520970	This study
D16-030796	2016	NE	7	draft	138	5164748	184X	85452	68.16	SAMN40084056	PRJNA1079785	JBBLMJ000000000	SRR30008953			SRP520970	This study
D16-039084	2016	MN	7	draft	99	5181797	518X	119677	68.18	SAMN40084057	PRJNA1079785	JBBLMI000000000	SRR30008898			SRP520970	This study
D16-033247	2016	MI	7	draft	164	5224357	408X	67687	68.12	SAMN40084058	PRJNA1079785	JBBLMH000000000	SRR30008887			SRP520970	This study
D16-039453	2016	OK	7	draft	145	5170315	376X	83595	68.16	SAMN40084059	PRJNA1079785	JBBLMG000000000	SRR30008876			SRP520970	This study
D16-041144	2016	MI	7	draft	212	5152083	442X	55220	68.13	SAMN40084060	PRJNA1079785	JBBLMF000000000	SRR30008941			SRP520970	This study
D16-042377	2016	KS	7	draft	231	5145855	421X	47507	68.12	SAMN40084061	PRJNA1079785	JBBLME000000000	SRR30009004			SRP520970	This study
D16-045024	2016	KS	7	draft	358	5107870	418X	27593	68.06	SAMN40084062	PRJNA1079785	JBBLMD000000000	SRR30008993			SRP520970	This study
D16-045784	2016	AR	7	draft	194	5152695	492X	56917	68.13	SAMN40084063	PRJNA1079785	JBBLMC000000000	SRR30008982			SRP520970	This study
D16-046502	2016	WI	7	draft	176	5165035	418X	66461	68.15	SAMN40084064	PRJNA1079785	JBBLMB000000000	SRR30008927			SRP520970	This study
D16-048087	2016	MO	6	draft	151	5163618	412X	82407	68.16	SAMN40084065	PRJNA1079785	JBBLMA000000000	SRR30008916			SRP520970	This study
D16-048258	2016	KS	7	draft	154	5182649	413X	72438	68.17	SAMN40084066	PRJNA1079785	JBBLLZ000000000	SRR30008915			SRP520970	This study
D16-049392	2016	KS	7	closed	1	5223381	436X	-	68.2	SAMN40084067	PRJNA1079785	CP162901	SRR29890576	D16-049392_Nanopore	SRR29890575	SRP520970	This study
D16-050946	2016	MN	7	draft	133	5145916	429X	100723	68.22	SAMN40084068	PRJNA1079785	JBBLLY000000000	SRR30008914			SRP520970	This study
D16-051377	2016	TX	7	draft	117	5186807	402X	107866	68.17	SAMN40084069	PRJNA1079785	JBBLLX000000000	SRR30008913			SRP520970	This study
D17-001406	2017	OH	6	draft	133	5247178	412X	106892	68.1	SAMN40084070	PRJNA1079785	JBBLLW000000000	SRR30008912			SRP520970	This study
D17-003208	2017	AR	7	draft	156	5173669	429X	84908	68.15	SAMN40084071	PRJNA1079785	JBBLLV000000000	SRR30008911			SRP520970	This study
D17-003391	2017	MI	7	draft	216	5193036	370X	56882	68.1	SAMN40084072	PRJNA1079785	JBBLLU000000000	SRR30008909			SRP520970	This study
D17-004227	2017	AR	7	draft	222	5148336	486X	50448	68.12	SAMN40084073	PRJNA1079785	JBBLLT000000000	SRR30008908			SRP520970	This study
D17-004247	2017	IA	7	draft	322	5115467	450X	35323	68.07	SAMN40084074	PRJNA1079785	JBBLLS000000000	SRR30008907			SRP520970	This study
D17-005511	2017	MN	7	draft	165	5182059	395X	71088	68.16	SAMN40084075	PRJNA1079785	JBBLLR000000000	SRR30008906			SRP520970	This study
D17-007153	2017	NE	7	draft	125	5177177	379X	99258	68.17	SAMN40084076	PRJNA1079785	JBBLLQ000000000	SRR30008905			SRP520970	This study
D17-008934	2017	IA	7	draft	137	5166099	396X	84899	68.17	SAMN40084077	PRJNA1079785	JBBLLP000000000	SRR30008904			SRP520970	This study
D17-011333	2017	OH	7	draft	147	5209999	372X	71613	68.15	SAMN40084078	PRJNA1079785	JBBLLO000000000	SRR30008903			SRP520970	This study
D17-015854	2017	MN	7	draft	147	5159786	466X	78083	68.18	SAMN40084079	PRJNA1079785	JBBLLN000000000	SRR30008902			SRP520970	This study
D17-015841	2017	OK	7	draft	119	5173895	402X	105607	68.17	SAMN40084080	PRJNA1079785	JBBLLM000000000	SRR30008901			SRP520970	This study
D17-024028	2017	MO	7	draft	118	5176538	416X	108004	68.17	SAMN40084081	PRJNA1079785	JBBLLL000000000	SRR30008900			SRP520970	This study
D16-043487	2016	IA	7	draft	130	5168683	440X	94111	68.17	SAMN40084082	PRJNA1079785	JBBLLK000000000	SRR30008974			SRP520970	This study
D16-040952	2016	KS	7	draft	156	5179648	362X	74676	68.16	SAMN40084083	PRJNA1079785	JBBLLJ000000000	SRR30008973			SRP520970	This study
D17-024099	2017	IL	7	draft	160	5242164	378X	70937	68.11	SAMN40084084	PRJNA1079785	JBBLLI000000000	SRR30008972			SRP520970	This study
D17-023076	2017	MI	7	draft	229	5194552	399X	49253	68.1	SAMN40084085	PRJNA1079785	JBBLLH000000000	SRR30008971			SRP520970	This study
D17-021385	2017	MN	7	draft	289	5170572	411X	35998	68.07	SAMN40084086	PRJNA1079785	JBBLLG000000000	SRR30008970			SRP520970	This study
D17-017398	2017	MN	7	draft	232	5152152	477X	46903	68.12	SAMN40084087	PRJNA1079785	JBBLLF000000000	SRR30008969			SRP520970	This study
D16-020409	2016	OH	7	draft	167	5163949	372X	66429	68.15	SAMN40084088	PRJNA1079785	JBBLLE000000000	SRR30008968			SRP520970	This study
D16-012499	2016	AR	7	draft	170	5154639	361X	66439	68.15	SAMN40084089	PRJNA1079785	JBBLLD000000000	SRR30008967			SRP520970	This study
D16-029575	2016	IL	7	draft	173	5198707	383X	70359	68.12	SAMN40084090	PRJNA1079785	JBBLLC000000000	SRR30008966			SRP520970	This study
D16-025573	2016	NE	7	draft	150	5174435	452X	87087	68.16	SAMN40084091	PRJNA1079785	JBBLLB000000000	SRR30008965			SRP520970	This study
D16-040083	2016	MO	7	draft	147	5167723	400X	75166	68.15	SAMN40084092	PRJNA1079785	JBBLLA000000000	SRR30008963			SRP520970	This study
D16-037224	2016	TN	7	draft	171	5166865	361X	66432	68.15	SAMN40084093	PRJNA1079785	JBBLKZ000000000	SRR30008962			SRP520970	This study
D17-007240	2017	IL	7	draft	167	5201144	375X	84398	68.12	SAMN40084094	PRJNA1079785	JBBLKY000000000	SRR30008961			SRP520970	This study
D16-005794	2016	IL	7	draft	189	5201065	368X	55899	68.12	SAMN40084095	PRJNA1079785	JBBLKX000000000	SRR30008960			SRP520970	This study
D17-007784	2017	OK	7	draft	242	5145523	307X	48285	68.12	SAMN40084096	PRJNA1079785	JBBLKW000000000	SRR30008959			SRP520970	This study
D17-007548	2017	MN	7	draft	299	5145873	397X	36382	68.07	SAMN40084097	PRJNA1079785	JBBLKV000000000	SRR30008958			SRP520970	This study
D17-009543	2017	NE	7	draft	369	5141276	394X	27586	68.02	SAMN40084098	PRJNA1079785	JBBLKU000000000	SRR30008957			SRP520970	This study
D17-008867	2017	TN	7	draft	191	5165662	404X	62254	68.13	SAMN40084099	PRJNA1079785	JBBLKT000000000	SRR30008956			SRP520970	This study
D17-012749	2017	OH	7	draft	150	5170553	368X	83790	68.16	SAMN40084100	PRJNA1079785	JBBLKS000000000	SRR30008955			SRP520970	This study
D17-012710	2017	MN	7	draft	128	5179201	371X	85222	68.16	SAMN40084101	PRJNA1079785	JBBLKR000000000	SRR30008954			SRP520970	This study
D17-015467	2017	MI	7	draft	136	5174658	437X	84895	68.17	SAMN40084102	PRJNA1079785	JBBLKQ000000000	SRR30008952			SRP520970	This study
D17-013380	2017	NE	7	draft	145	5171673	427X	85222	68.16	SAMN40084103	PRJNA1079785	JBBLKP000000000	SRR30008951			SRP520970	This study
D16-051012	2016	MI	7	draft	141	5173131	394X	85933	68.17	SAMN40084104	PRJNA1079785	JBBLKO000000000	SRR30008950			SRP520970	This study
D16-050964	2016	MO	7	draft	175	5167120	368X	71570	68.15	SAMN40084105	PRJNA1079785	JBBLKN000000000	SRR30008949			SRP520970	This study
D16-009001	2016	KS	7	draft	176	5172465	358X	65436	68.14	SAMN40084106	PRJNA1079785	JBBLKM000000000	SRR30008948			SRP520970	This study
D16-006047	2016	OH	7	draft	229	5149202	359X	44665	68.12	SAMN40084107	PRJNA1079785	JBBLKL000000000	SRR30008947			SRP520970	This study
D16-010616	2016	IA	7	draft	228	5147165	386X	45054	68.12	SAMN40084108	PRJNA1079785	JBBLKK000000000	SRR30008946			SRP520970	This study
D16-009793	2016	SD	7	draft	271	5136702	410X	42587	68.11	SAMN40084109	PRJNA1079785	JBBLKJ000000000	SRR30008945			SRP520970	This study
D17-003332	2017	NE	7	draft	401	5098265	391X	24729	68.02	SAMN40084110	PRJNA1079785	JBBLKI000000000	SRR30008944			SRP520970	This study
D16-051308	2016	IA	7	draft	175	5216573	415X	66881	68.13	SAMN40084111	PRJNA1079785	JBBLKH000000000	SRR30008943			SRP520970	This study
D17-005181	2017	ND	7	draft	155	5172881	394X	84363	68.16	SAMN40084112	PRJNA1079785	JBBLKG000000000	SRR30008897			SRP520970	This study
D17-005027	2017	OK	7	draft	127	5171229	384X	108693	68.16	SAMN40084113	PRJNA1079785	JBBLKF000000000	SRR30008896			SRP520970	This study
D17-019755	2017	TX	7	draft	132	5173223	403X	94226	68.17	SAMN40084114	PRJNA1079785	JBBLKE000000000	SRR30008895			SRP520970	This study
D17-024432	2017	MN	7	draft	130	5179113	464X	98682	68.17	SAMN40084115	PRJNA1079785	JBBLKD000000000	SRR30008894			SRP520970	This study
D17-016507	2017	NE	7	draft	155	5125176	376X	70427	68.2	SAMN40084116	PRJNA1079785	JBBLKC000000000	SRR30008893			SRP520970	This study
D17-019744	2017	TX	6	draft	165	5192154	415X	70392	68.12	SAMN40084117	PRJNA1079785	JBBLKB000000000	SRR30008892			SRP520970	This study
D17-014057	2017	IL	7	draft	229	5190413	328X	47657	68.11	SAMN40084118	PRJNA1079785	JBBLKA000000000	SRR30008891			SRP520970	This study
D17-011508	2017	OK	7	draft	201	5164305	398X	63340	68.15	SAMN40084119	PRJNA1079785	JBBLJZ000000000	SRR30008890			SRP520970	This study
D17-011401	2017	MN	6	draft	266	5166490	469X	41329	68.07	SAMN40084120	PRJNA1079785	JBBLJY000000000	SRR30008889			SRP520970	This study
D17-010455	2017	AR	7	draft	308	5125947	401X	36328	68.09	SAMN40084121	PRJNA1079785	JBBLJX000000000	SRR30008888			SRP520970	This study
D17-000449	2017	OK	7	draft	455	5109724	351X	21379	67.98	SAMN40084122	PRJNA1079785	JBBLJW000000000	SRR30008886			SRP520970	This study
D16-052474	2017	IL	7	draft	159	5207652	340X	77117	68.14	SAMN40084123	PRJNA1079785	JBBLJV000000000	SRR30008885			SRP520970	This study
D16-051599	2016	MI	7	draft	120	5177296	390X	108043	68.18	SAMN40084124	PRJNA1079785	JBBLJU000000000	SRR30008884			SRP520970	This study
D16-051194	2016	KS	7	draft	131	5216044	389X	98452	68.15	SAMN40084125	PRJNA1079785	JBBLJT000000000	SRR30008883			SRP520970	This study
D16-047428	2016	IA	6	closed	1	5214302	371X	-	68.2	SAMN40084126	PRJNA1079785	CP162650	SRR29890562	D16-047428_Nanopore	SRR29890561	SRP520970	This study
D16-046248	2016	OH	7	draft	140	5175593	417X	90975	68.15	SAMN40084127	PRJNA1079785	JBBLJS000000000	SRR30008882			SRP520970	This study
D16-045868	2016	IL	7	draft	152	5170489	350X	73552	68.16	SAMN40084128	PRJNA1079785	JBBLJR000000000	SRR30008881			SRP520970	This study
D16-042970	2016	SD	7	draft	187	5203162	375X	66433	68.13	SAMN40084129	PRJNA1079785	JBBLJQ000000000	SRR30008880			SRP520970	This study
D16-030598	2016	KS	7	draft	199	5168140	381X	57264	68.14	SAMN40084130	PRJNA1079785	JBBLJP000000000	SRR30008879			SRP520970	This study
D16-029624	2016	IA	7	draft	241	5185522	352X	45896	68.09	SAMN40084131	PRJNA1079785	JBBLJO000000000	SRR30008878			SRP520970	This study
D16-049708	2016	ND	7	draft	231	5130174	419X	47463	68.11	SAMN40084132	PRJNA1079785	JBBLJN000000000	SRR30008877			SRP520970	This study
D16-028640	2016	MI	7	draft	312	5124830	466X	36902	68.08	SAMN40084133	PRJNA1079785	JBBLJM000000000	SRR30008875			SRP520970	This study
D16-026119	2016	KS	7	draft	455	5069343	457X	21150	68	SAMN40084134	PRJNA1079785	JBBLJL000000000	SRR30008874			SRP520970	This study
D16-050573	2016	IA	7	draft	148	5180380	382X	82405	68.16	SAMN40084135	PRJNA1079785	JBBLJK000000000	SRR30008873			SRP520970	This study
D16-048762	2016	IA	7	draft	154	5167831	285X	73513	68.15	SAMN40084137	PRJNA1079785	JBBLJJ000000000	SRR30008872			SRP520970	This study
D16-048635	2016	IL	7	draft	147	5213334	412X	92572	68.15	SAMN40084138	PRJNA1079785	JBBLJI000000000	SRR30008871			SRP520970	This study
D16-038807	2016	WI	7	draft	165	5211361	371X	67604	68.14	SAMN40084139	PRJNA1079785	JBBLJH000000000	SRR30008870			SRP520970	This study
D16-037085	2016	IA	7	draft	157	5163408	457X	82823	68.16	SAMN40084140	PRJNA1079785	JBBLJG000000000	SRR30008869			SRP520970	This study
D17-018987	2017	AR	7	draft	162	5164110	293X	83595	68.15	SAMN40084141	PRJNA1079785	JBBLJF000000000	SRR30008868			SRP520970	This study
D17-020879	2017	CA	7	draft	234	5185671	389X	49352	68.1	SAMN40084142	PRJNA1079785	JBBLJE000000000	SRR30008867			SRP520970	This study
D16-043337	2016	MO	7	draft	232	5144741	343X	46907	68.12	SAMN40084143	PRJNA1079785	JBBLJD000000000	SRR30008942			SRP520970	This study
D17-003798	2017	AR	7	draft	321	5125867	395X	32945	68.08	SAMN40084144	PRJNA1079785	JBBLJC000000000	SRR30008940			SRP520970	This study
D16-049550	2016	OK	7	draft	381	5090735	402X	26764	68.05	SAMN40084145	PRJNA1079785	JBBLJB000000000	SRR30008939			SRP520970	This study
D16-045206	2016	MN	7	draft	493	5039175	376X	17876	67.97	SAMN40084146	PRJNA1079785	JBBLJA000000000	SRR30008938			SRP520970	This study
D17-015166	2017	OK	7	draft	499	5045946	404X	19432	67.97	SAMN40084147	PRJNA1079785	JBBLIZ000000000	SRR30008937			SRP520970	This study
D17-013935	2017	MN	7	draft	240	5140336	334X	50001	68.11	SAMN40084148	PRJNA1079785	JBBLIY000000000	SRR30008936			SRP520970	This study
D17-016909	2017	IA	7	draft	114	5171683	431X	99639	68.18	SAMN40084149	PRJNA1079785	JBBLIX000000000	SRR30008935			SRP520970	This study
D17-002942	2017	IL	7	draft	58	5226625	343X	176948	68.17	SAMN40084150	PRJNA1079785	JBBLIW000000000	SRR30008934			SRP520970	This study
D17-000951	2017	OK	7	draft	47	5185471	387X	246388	68.19	SAMN40084151	PRJNA1079785	JBBLIV000000000	SRR30008933			SRP520970	This study
D17-000792	2017	MN	7	draft	49	5245245	367X	272700	68.16	SAMN40084152	PRJNA1079785	JBBLIU000000000	SRR30008932			SRP520970	This study
D17-017458	2017	MI	7	draft	50	5240237	359X	261912	68.16	SAMN40084153	PRJNA1079785	JBBLIT000000000	SRR30008931			SRP520970	This study
D16-039610	2016	TX	7	draft	45	5182216	346X	200553	68.19	SAMN40084154	PRJNA1079785	JBBLIS000000000	SRR30009003			SRP520970	This study
D16-039331	2016	IA	7	draft	43	5233583	397X	278150	68.17	SAMN40084155	PRJNA1079785	JBBLIR000000000	SRR30009002			SRP520970	This study
D16-039234	2016	TX	6	draft	49	5213561	343X	198189	68.16	SAMN40084156	PRJNA1079785	JBBLIQ000000000	SRR30009001			SRP520970	This study
D16-021953	2016	NC	7	draft	101	5188099	411X	117710	68.19	SAMN40084157	PRJNA1079785	JBBLIP000000000	SRR30009000			SRP520970	This study
D16-038173	2016	IL	7	draft	150	5204168	497X	83812	68.13	SAMN40084158	PRJNA1079785	JBBLIO000000000	SRR30008999			SRP520970	This study
D16-008326	2016	MO	7	draft	210	5150950	433X	53677	68.13	SAMN40084159	PRJNA1079785	JBBLIN000000000	SRR30008998			SRP520970	This study
D16-015472	2016	SD	7	draft	100	5176485	343X	110680	68.19	SAMN40084160	PRJNA1079785	JBBLIM000000000	SRR30008997			SRP520970	This study
D16-006557	2016	PA	7	draft	60	5229606	317X	176651	68.17	SAMN40084161	PRJNA1079785	JBBLIL000000000	SRR30008996			SRP520970	This study
D16-008838	2016	SD	7	draft	46	5185380	369X	246828	68.19	SAMN40084162	PRJNA1079785	JBBLIK000000000	SRR30008995			SRP520970	This study
D16-005641	2016	OH	6	draft	35	5181752	421X	272547	68.2	SAMN40084163	PRJNA1079785	JBBLIJ000000000	SRR30008994			SRP520970	This study
D16-020973	2016	CO	7	draft	42	5188905	396X	272516	68.19	SAMN40084164	PRJNA1079785	JBBLII000000000	SRR30008992			SRP520970	This study
D16-004964	2016	MI	7	draft	35	5194247	445X	333061	68.19	SAMN40084165	PRJNA1079785	JBBLIH000000000	SRR30008991			SRP520970	This study
D15-062629	2015	TX	7	draft	39	5188023	402X	272516	68.19	SAMN40084166	PRJNA1079785	JBBLIG000000000	SRR30008990			SRP520970	This study
D15-062628	2015	TX	7	draft	36	5194152	390X	416429	68.19	SAMN40084167	PRJNA1079785	JBBLIF000000000	SRR30008989			SRP520970	This study
D15-061719	2015	KS	7	draft	39	5192752	404X	333061	68.19	SAMN40084168	PRJNA1079785	JBBLIE000000000	SRR30008988			SRP520970	This study
D15-061722	2015	TX	7	draft	49	5191009	433X	246389	68.19	SAMN40084169	PRJNA1079785	JBBLID000000000	SRR30008987			SRP520970	This study
D16-003824	2016	NE	7	draft	102	5183749	520X	117708	68.19	SAMN40084170	PRJNA1079785	JBBLIC000000000	SRR30008986			SRP520970	This study
D15-056335	2015	MN	7	draft	123	5173435	409X	93664	68.17	SAMN40084171	PRJNA1079785	JBBLIB000000000	SRR30008985			SRP520970	This study
D15-056069	2015	KS	7	draft	58	5186031	346X	176650	68.19	SAMN40084172	PRJNA1079785	JBBLIA000000000	SRR30008984			SRP520970	This study
D15-055809	2015	TX	7	draft	43	5192394	371X	271933	68.19	SAMN40084173	PRJNA1079785	JBBLHZ000000000	SRR30008983			SRP520970	This study
D16-006878	2016	PA	7	draft	35	5234462	418X	439236	68.17	SAMN40084174	PRJNA1079785	JBBLHY000000000	SRR30008981			SRP520970	This study
D16-005974	2016	SD	7	draft	39	5239356	378X	305663	68.17	SAMN40084175	PRJNA1079785	JBBLHX000000000	SRR30008980			SRP520970	This study
D16-008172	2016	OH	7	draft	38	5187946	454X	261725	68.19	SAMN40084176	PRJNA1079785	JBBLHW000000000	SRR30008979			SRP520970	This study
D16-008137	2016	SD	7	draft	39	5170213	378X	272516	68.22	SAMN40084177	PRJNA1079785	JBBLHV000000000	SRR30008978			SRP520970	This study
D16-008125	2016	IN	7	draft	41	5224181	429X	261725	68.17	SAMN40084178	PRJNA1079785	JBBLHU000000000	SRR30008977			SRP520970	This study
D16-006978	2016	SD	7	draft	41	5183918	447X	261766	68.19	SAMN40084179	PRJNA1079785	JBBLHT000000000	SRR30008976			SRP520970	This study
D16-006818	2016	MO	7	draft	34	5192750	364X	333061	68.19	SAMN40084180	PRJNA1079785	JBBLHS000000000	SRR30008975			SRP520970	This study
D16-019368	2016	MO	7	draft	58	5182312	416X	200594	68.19	SAMN40084182	PRJNA1079785	JBBLHR000000000	SRR30008930			SRP520970	This study
D16-021147	2016	IA	7	draft	88	5229375	379X	147797	68.16	SAMN40084183	PRJNA1079785	JBBLHQ000000000	SRR30008929			SRP520970	This study
D16-016991	2016	NE	7	draft	48	5192910	358X	278463	68.19	SAMN40084184	PRJNA1079785	JBBLHP000000000	SRR30008928			SRP520970	This study
D16-010374	2016	KS	7	draft	38	5186126	375X	272516	68.19	SAMN40084185	PRJNA1079785	JBBLHO000000000	SRR30008926			SRP520970	This study
D16-011513	2016	MO	7	draft	38	5183273	507X	272516	68.19	SAMN40084186	PRJNA1079785	JBBLHN000000000	SRR30008925			SRP520970	This study
D16-014636	2016	NE	7	draft	37	5188552	408X	333061	68.2	SAMN40084187	PRJNA1079785	JBBLHM000000000	SRR30008924			SRP520970	This study
D16-014064	2016	OH	7	draft	51	5250150	446X	261713	68.15	SAMN40084188	PRJNA1079785	JBBLHL000000000	SRR30008923			SRP520970	This study
D16-20785	2016		7	draft	55	5224954	412X	169118	68.18	SAMN40084194	PRJNA1079785	JBBLHF000000000	SRR30008917			SRP520970	This study
