# Supplementary material for: Comparative analysis of antimicrobial resistance and genetic diversity of Bordetella bronchiseptica isolates obtained from swine within the United States
Source: Front Microbiol. 2024 Nov 28;15:1501373. doi: 10.3389/fmicb.2024.1501373 (PMC11634850; doi:10.3389/fmicb.2024.1501373)
Supplement: Supplementary file 2 [file Table_2.XLSX]

## Sheet: AST Data
					beta-lactam/Penicillin					beta-lactam/Cephalosporin			Tetracyclines			Macrolide/Lincosamide/Streptogramin (MLSb)													Aminoglycoside							Phenicol			Fluoroquinolone					Sulfonamide					Pleuromutilin
Isolate	Genome Accession Number	State/Origin	Year of Isolation	MLST	beta-lactam/pen. genes	Ampicillin-MIC	Ampicillin-INT	Penicillin-MIC	Penicillin-INT	Cephalosporin Genes	Ceftiofur-MIC	Ceftiofur-INT	Tetracycline Genes	Tetracycline-MIC	Tetracycline-INT	MLSb Genes	Clindamycin-MIC	Clindamycin-INT	Gamithromycin-MIC	Gamithromycin-INT	Tilmicosin-MIC	Tilmicosin-INT	Tildipirosin-MIC	Tildipirosin-INT	Tulathromycin-MIC	Tulathromycin-INT	Tylosin - MIC	Tylosin - INT	Aminoglycoside Genes	Gentamicin-MIC	Gentamicin-INT	Neomycin-MIC	Neomycin-INT	Spectinomycin-MIC	Spectinomycin-INT	Phenicol Genes	Florfenicol-MIC	Florfenicol-INT	Fluoroquinolone Genes	Danofloxacin-MIC	Danofloxacin-INT	Enrofloxacin-MIC	Enrofloxacin-INT	Sulfonamide Genes	Sulfadimethoxine-MIC	Sulfadimethoxine-INT	Trimethoprim / Sulfamethoxazole - MIC	Trimethoprim / Sulfamethoxazole -INT	Pleuromutilin Genes
KM22	CP022962	Hungary	1993	7	blaBOR	> 16.0000	RESIST	> 8.0000	RESIST		> 8.0000	RESIST		<= 0.5000	SUSC		> 16.0000	RESIST	<= 1.0000	SUSC	= 16.0000	SUSC	= 2.0000	SUSC	<= 8.0000	SUSC	> 32.0000	NOINTP		= 2.0000	SUSC	<= 4.0000	SUSC	> 64.0000	NOINTP		= 2.0000	SUSC		= 0.5000	INTER	= 0.2500	SUSC		<= 256.0000	RESIST	<= 2.0000	SUSC
D16-020124	JBBLMO000000000	IL	2016	7	blaBOR	= 16.0000	RESIST	> 8.0000	RESIST		> 8.0000	RESIST		<= 0.5000	SUSC		> 16.0000	RESIST	<= 1.0000	SUSC	= 16.0000	SUSC	<= 1.0000	SUSC	<= 8.0000	SUSC	> 32.0000	NOINTP		= 2.0000	SUSC	<= 4.0000	SUSC	> 64.0000	NOINTP		= 2.0000	SUSC		= 0.5000	INTER	= 0.5000	INTER	sul2	> 256.0000	RESIST	<= 2.0000	SUSC
D16-023682	JBBLMN000000000	OH	2016	7	blaBOR	> 16.0000	RESIST	> 8.0000	RESIST		> 8.0000	RESIST		<= 0.5000	SUSC		> 16.0000	RESIST	= 2.0000	SUSC	= 8.0000	SUSC	<= 1.0000	SUSC	<= 8.0000	SUSC	> 32.0000	NOINTP		= 2.0000	SUSC	<= 4.0000	SUSC	> 64.0000	NOINTP		= 2.0000	SUSC		= 0.5000	INTER	= 0.5000	INTER	sul2	> 256.0000	RESIST	<= 2.0000	SUSC
D16-024762	JBBLMM000000000	SD	2016	7	blaBOR	> 16.0000	RESIST	> 8.0000	RESIST		> 8.0000	RESIST		<= 0.5000	SUSC		> 16.0000	RESIST	<= 1.0000	SUSC	= 16.0000	SUSC	= 2.0000	SUSC	<= 8.0000	SUSC	> 32.0000	NOINTP		= 2.0000	SUSC	<= 4.0000	SUSC	> 64.0000	NOINTP		= 2.0000	SUSC		= 0.5000	INTER	= 0.2500	SUSC	sul2	> 256.0000	RESIST	<= 2.0000	SUSC
D16-024771	JBBLML000000000	OK	2016	7	blaBOR	> 16.0000	RESIST	> 8.0000	RESIST		> 8.0000	RESIST		<= 0.5000	SUSC		> 16.0000	RESIST	= 2.0000	SUSC	= 16.0000	SUSC	= 2.0000	SUSC	<= 8.0000	SUSC	> 32.0000	NOINTP		= 2.0000	SUSC	= 8.0000	INTER	> 64.0000	NOINTP		= 2.0000	SUSC		= 0.5000	INTER	= 0.2500	SUSC	sul2	> 256.0000	RESIST	<= 2.0000	SUSC
D16-030114	JBBLMK000000000	IN	2016	7	blaBOR	= 16.0000	RESIST	> 8.0000	RESIST		> 8.0000	RESIST		<= 0.5000	SUSC		> 16.0000	RESIST	= 2.0000	SUSC	= 16.0000	SUSC	= 2.0000	SUSC	<= 8.0000	SUSC	> 32.0000	NOINTP		= 2.0000	SUSC	<= 4.0000	SUSC	> 64.0000	NOINTP		= 2.0000	SUSC		= 0.5000	INTER	= 0.2500	SUSC	sul2	> 256.0000	RESIST	<= 2.0000	SUSC
D16-030796	JBBLMJ000000000	NE	2016	7	blaBOR	> 16.0000	RESIST	> 8.0000	RESIST		> 8.0000	RESIST		<= 0.5000	SUSC		> 16.0000	RESIST	= 2.0000	SUSC	= 16.0000	SUSC	= 2.0000	SUSC	<= 8.0000	SUSC	> 32.0000	NOINTP		= 2.0000	SUSC	<= 4.0000	SUSC	> 64.0000	NOINTP		= 2.0000	SUSC		= 0.5000	INTER	= 0.2500	SUSC	sul2	> 256.0000	RESIST	<= 2.0000	SUSC
D16-039084	JBBLMI000000000	MN	2016	7	blaBOR	> 16.0000	RESIST	> 8.0000	RESIST		> 8.0000	RESIST		<= 0.5000	SUSC		> 16.0000	RESIST	= 2.0000	SUSC	= 16.0000	SUSC	= 2.0000	SUSC	<= 8.0000	SUSC	> 32.0000	NOINTP		= 2.0000	SUSC	<= 4.0000	SUSC	> 64.0000	NOINTP		= 2.0000	SUSC		= 0.5000	INTER	= 0.5000	INTER	sul2	> 256.0000	RESIST	<= 2.0000	SUSC
D16-033247	JBBLMH000000000	MI	2016	7	blaBOR	> 16.0000	RESIST	> 8.0000	RESIST		> 8.0000	RESIST		<= 0.5000	SUSC		> 16.0000	RESIST	= 2.0000	SUSC	= 16.0000	SUSC	= 2.0000	SUSC	<= 8.0000	SUSC	> 32.0000	NOINTP		= 2.0000	SUSC	<= 4.0000	SUSC	> 64.0000	NOINTP		= 2.0000	SUSC		= 0.5000	INTER	= 0.2500	SUSC	sul2	> 256.0000	RESIST	<= 2.0000	SUSC
D16-039453	JBBLMG000000000	OK	2016	7	blaBOR	= 16.0000	RESIST	> 8.0000	RESIST		> 8.0000	RESIST		<= 0.5000	SUSC		> 16.0000	RESIST	<= 1.0000	SUSC	= 16.0000	SUSC	= 2.0000	SUSC	<= 8.0000	SUSC	> 32.0000	NOINTP		= 2.0000	SUSC	<= 4.0000	SUSC	> 64.0000	NOINTP		= 2.0000	SUSC		= 0.5000	INTER	= 0.5000	INTER	sul2	> 256.0000	RESIST	<= 2.0000	SUSC
D16-041144	JBBLMF000000000	MI	2016	7	blaBOR	> 16.0000	RESIST	> 8.0000	RESIST		> 8.0000	RESIST		<= 0.5000	SUSC		> 16.0000	RESIST	= 2.0000	SUSC	= 16.0000	SUSC	= 2.0000	SUSC	<= 8.0000	SUSC	> 32.0000	NOINTP		= 2.0000	SUSC	<= 4.0000	SUSC	> 64.0000	NOINTP		= 2.0000	SUSC		= 0.5000	INTER	= 0.5000	INTER	sul2	> 256.0000	RESIST	<= 2.0000	SUSC
D16-042377	JBBLME000000000	KS	2016	7	blaBOR	> 16.0000	RESIST	> 8.0000	RESIST		> 8.0000	RESIST		<= 0.5000	SUSC		> 16.0000	RESIST	= 2.0000	SUSC	= 8.0000	SUSC	<= 1.0000	SUSC	<= 8.0000	SUSC	> 32.0000	NOINTP		= 2.0000	SUSC	<= 4.0000	SUSC	> 64.0000	NOINTP		= 2.0000	SUSC		= 0.5000	INTER	= 0.5000	INTER	sul2	> 256.0000	RESIST	<= 2.0000	SUSC
D16-045024	JBBLMD000000000	KS	2016	7	blaBOR	> 16.0000	RESIST	> 8.0000	RESIST		> 8.0000	RESIST		<= 0.5000	SUSC		> 16.0000	RESIST	= 2.0000	SUSC	= 8.0000	SUSC	<= 1.0000	SUSC	<= 8.0000	SUSC	> 32.0000	NOINTP		= 2.0000	SUSC	<= 4.0000	SUSC	> 64.0000	NOINTP		= 2.0000	SUSC		= 0.5000	INTER	= 0.5000	INTER	sul2	> 256.0000	RESIST	<= 2.0000	SUSC
D16-045784	JBBLMC000000000	AR	2016	7	blaBOR	> 16.0000	RESIST	> 8.0000	RESIST		> 8.0000	RESIST		<= 0.5000	SUSC		> 16.0000	RESIST	= 2.0000	SUSC	= 16.0000	SUSC	= 2.0000	SUSC	<= 8.0000	SUSC	> 32.0000	NOINTP		= 2.0000	SUSC	<= 4.0000	SUSC	> 64.0000	NOINTP		= 2.0000	SUSC		= 0.5000	INTER	= 0.5000	INTER	sul2	> 256.0000	RESIST	<= 2.0000	SUSC
D16-046502	JBBLMB000000000	WI	2016	7	blaBOR	= 16.0000	RESIST	> 8.0000	RESIST		> 8.0000	RESIST		<= 0.5000	SUSC		> 16.0000	RESIST	= 2.0000	SUSC	= 16.0000	SUSC	= 2.0000	SUSC	<= 8.0000	SUSC	> 32.0000	NOINTP		= 2.0000	SUSC	<= 4.0000	SUSC	> 64.0000	NOINTP		= 2.0000	SUSC		= 1.0000	RESIST	= 1.0000	RESIST	sul2	> 256.0000	RESIST	<= 2.0000	SUSC
D16-048087	JBBLMA000000000	MO	2016	6	blaBOR	> 16.0000	RESIST	> 8.0000	RESIST		> 8.0000	RESIST		<= 0.5000	SUSC		> 16.0000	RESIST	= 2.0000	SUSC	= 16.0000	SUSC	= 2.0000	SUSC	<= 8.0000	SUSC	> 32.0000	NOINTP		= 2.0000	SUSC	= 8.0000	INTER	> 64.0000	NOINTP		= 2.0000	SUSC		= 0.5000	INTER	= 0.2500	SUSC	sul2	> 256.0000	RESIST	<= 2.0000	SUSC
D16-048258	JBBLLZ000000000	KS	2016	7	blaBOR	= 16.0000	RESIST	> 8.0000	RESIST		> 8.0000	RESIST		= 1.0000	SUSC		> 16.0000	RESIST	= 2.0000	SUSC	= 16.0000	SUSC	= 2.0000	SUSC	<= 8.0000	SUSC	> 32.0000	NOINTP		= 2.0000	SUSC	<= 4.0000	SUSC	> 64.0000	NOINTP		= 2.0000	SUSC		= 0.5000	INTER	= 0.5000	INTER		<= 256.0000	RESIST	<= 2.0000	SUSC
D16-049392	CP162901	KS	2016	7	blaBOR	> 16.0000	RESIST	> 8.0000	RESIST		> 8.0000	RESIST		<= 0.5000	SUSC		> 16.0000	RESIST	= 2.0000	SUSC	= 8.0000	SUSC	<= 1.0000	SUSC	<= 8.0000	SUSC	> 32.0000	NOINTP		= 2.0000	SUSC	<= 4.0000	SUSC	> 64.0000	NOINTP		= 2.0000	SUSC		= 0.5000	INTER	= 0.5000	INTER	sul2	> 256.0000	RESIST	<= 2.0000	SUSC
D16-050946	JBBLLY000000000	MN	2016	7	blaBOR	= 8.0000	RESIST	> 8.0000	RESIST		> 8.0000	RESIST		<= 0.5000	SUSC		> 16.0000	RESIST	= 2.0000	SUSC	= 8.0000	SUSC	<= 1.0000	SUSC	<= 8.0000	SUSC	> 32.0000	NOINTP		= 2.0000	SUSC	<= 4.0000	SUSC	> 64.0000	NOINTP		= 1.0000	SUSC		= 0.2500	SUSC	= 0.2500	SUSC		<= 256.0000	RESIST	<= 2.0000	SUSC
D16-051377	JBBLLX000000000	TX	2016	7	blaBOR	= 16.0000	RESIST	> 8.0000	RESIST		> 8.0000	RESIST		= 1.0000	SUSC		> 16.0000	RESIST	= 2.0000	SUSC	= 16.0000	SUSC	= 2.0000	SUSC	<= 8.0000	SUSC	> 32.0000	NOINTP		= 2.0000	SUSC	<= 4.0000	SUSC	> 64.0000	NOINTP		= 2.0000	SUSC		= 0.5000	INTER	= 0.5000	INTER		<= 256.0000	RESIST	<= 2.0000	SUSC
D17-001406	JBBLLW000000000	OH	2017	6	blaBOR	> 16.0000	RESIST	> 8.0000	RESIST		> 8.0000	RESIST		<= 0.5000	SUSC		> 16.0000	RESIST	= 2.0000	SUSC	= 16.0000	SUSC	= 2.0000	SUSC	<= 8.0000	SUSC	> 32.0000	NOINTP		= 2.0000	SUSC	= 8.0000	INTER	> 64.0000	NOINTP		= 2.0000	SUSC		= 0.5000	INTER	= 0.2500	SUSC	sul2	> 256.0000	RESIST	> 2.0000	RESIST
D17-003208	JBBLLV000000000	AR	2017	7	blaBOR	> 16.0000	RESIST	> 8.0000	RESIST		> 8.0000	RESIST		<= 0.5000	SUSC		> 16.0000	RESIST	= 2.0000	SUSC	= 16.0000	SUSC	= 2.0000	SUSC	<= 8.0000	SUSC	> 32.0000	NOINTP		= 2.0000	SUSC	<= 4.0000	SUSC	> 64.0000	NOINTP		= 2.0000	SUSC		= 0.5000	INTER	= 0.2500	SUSC	sul2	> 256.0000	RESIST	<= 2.0000	SUSC
D17-003391	JBBLLU000000000	MI	2017	7	blaBOR	> 16.0000	RESIST	> 8.0000	RESIST		> 8.0000	RESIST		<= 0.5000	SUSC		> 16.0000	RESIST	= 2.0000	SUSC	= 16.0000	SUSC	= 2.0000	SUSC	<= 8.0000	SUSC	> 32.0000	NOINTP		= 2.0000	SUSC	<= 4.0000	SUSC	> 64.0000	NOINTP		= 2.0000	SUSC		= 0.5000	INTER	= 0.2500	SUSC	sul2	> 256.0000	RESIST	<= 2.0000	SUSC
D17-004227	JBBLLT000000000	AR	2017	7	blaBOR	> 16.0000	RESIST	> 8.0000	RESIST		> 8.0000	RESIST		<= 0.5000	SUSC		> 16.0000	RESIST	= 2.0000	SUSC	= 16.0000	SUSC	= 2.0000	SUSC	<= 8.0000	SUSC	> 32.0000	NOINTP		= 2.0000	SUSC	<= 4.0000	SUSC	> 64.0000	NOINTP		= 2.0000	SUSC		= 0.5000	INTER	= 0.5000	INTER	sul2	> 256.0000	RESIST	<= 2.0000	SUSC
D17-004247	JBBLLS000000000	IA	2017	7	blaBOR	> 16.0000	RESIST	> 8.0000	RESIST		> 8.0000	RESIST		<= 0.5000	SUSC		> 16.0000	RESIST	= 2.0000	SUSC	= 16.0000	SUSC	= 2.0000	SUSC	<= 8.0000	SUSC	> 32.0000	NOINTP		= 2.0000	SUSC	<= 4.0000	SUSC	> 64.0000	NOINTP		= 2.0000	SUSC		= 0.5000	INTER	= 0.2500	SUSC	sul2	> 256.0000	RESIST	<= 2.0000	SUSC
D17-005511	JBBLLR000000000	MN	2017	7	blaBOR	= 16.0000	RESIST	> 8.0000	RESIST		> 8.0000	RESIST		<= 0.5000	SUSC		> 16.0000	RESIST	= 2.0000	SUSC	= 16.0000	SUSC	= 2.0000	SUSC	<= 8.0000	SUSC	> 32.0000	NOINTP		= 2.0000	SUSC	<= 4.0000	SUSC	> 64.0000	NOINTP		= 4.0000	INTER		= 0.5000	INTER	= 0.5000	INTER		<= 256.0000	RESIST	<= 2.0000	SUSC
D17-007153	JBBLLQ000000000	NE	2017	7	blaBOR	> 16.0000	RESIST	> 8.0000	RESIST		> 8.0000	RESIST		<= 0.5000	SUSC		> 16.0000	RESIST	= 2.0000	SUSC	= 16.0000	SUSC	= 2.0000	SUSC	<= 8.0000	SUSC	> 32.0000	NOINTP		= 2.0000	SUSC	<= 4.0000	SUSC	> 64.0000	NOINTP		= 2.0000	SUSC		= 1.0000	RESIST	= 0.2500	SUSC	sul2	> 256.0000	RESIST	<= 2.0000	SUSC
D17-008934	JBBLLP000000000	IA	2017	7	blaBOR	= 8.0000	RESIST	> 8.0000	RESIST		> 8.0000	RESIST		<= 0.5000	SUSC		> 16.0000	RESIST	<= 1.0000	SUSC	= 8.0000	SUSC	<= 1.0000	SUSC	<= 8.0000	SUSC	> 32.0000	NOINTP		= 2.0000	SUSC	<= 4.0000	SUSC	> 64.0000	NOINTP		= 1.0000	SUSC		= 0.2500	SUSC	<= 0.1200	SUSC	sul2	<= 256.0000	RESIST	<= 2.0000	SUSC
D17-011333	JBBLLO000000000	OH	2017	7	blaBOR	> 16.0000	RESIST	> 8.0000	RESIST		> 8.0000	RESIST		<= 0.5000	SUSC		> 16.0000	RESIST	= 2.0000	SUSC	= 16.0000	SUSC	= 2.0000	SUSC	<= 8.0000	SUSC	> 32.0000	NOINTP		= 2.0000	SUSC	<= 4.0000	SUSC	> 64.0000	NOINTP		= 2.0000	SUSC		= 0.5000	INTER	= 0.5000	INTER	sul2	> 256.0000	RESIST	<= 2.0000	SUSC
D17-015854	JBBLLN000000000	MN	2017	7	blaBOR	= 16.0000	RESIST	> 8.0000	RESIST		> 8.0000	RESIST		= 1.0000	SUSC		> 16.0000	RESIST	= 2.0000	SUSC	= 16.0000	SUSC	= 2.0000	SUSC	<= 8.0000	SUSC	> 32.0000	NOINTP	aph(3'')-Ib	= 2.0000	SUSC	<= 4.0000	SUSC	> 64.0000	NOINTP		= 2.0000	SUSC		= 0.5000	INTER	= 0.2500	SUSC		<= 256.0000	RESIST	<= 2.0000	SUSC
D17-015841	JBBLLM000000000	OK	2017	7	blaBOR	> 16.0000	RESIST	> 8.0000	RESIST		> 8.0000	RESIST		<= 0.5000	SUSC		> 16.0000	RESIST	= 2.0000	SUSC	= 16.0000	SUSC	= 2.0000	SUSC	<= 8.0000	SUSC	> 32.0000	NOINTP		= 2.0000	SUSC	<= 4.0000	SUSC	> 64.0000	NOINTP		= 2.0000	SUSC		= 0.5000	INTER	= 0.5000	INTER	sul2	> 256.0000	RESIST	<= 2.0000	SUSC
D17-024028	JBBLLL000000000	MO	2017	7	blaBOR	> 16.0000	RESIST	> 8.0000	RESIST		> 8.0000	RESIST		<= 0.5000	SUSC		> 16.0000	RESIST	= 2.0000	SUSC	= 16.0000	SUSC	= 2.0000	SUSC	<= 8.0000	SUSC	> 32.0000	NOINTP		= 2.0000	SUSC	<= 4.0000	SUSC	> 64.0000	NOINTP		= 2.0000	SUSC		= 1.0000	RESIST	= 0.5000	INTER	sul2	> 256.0000	RESIST	<= 2.0000	SUSC
D16-043487	JBBLLK000000000	IA	2016	7	blaBOR	> 16.0000	RESIST	> 8.0000	RESIST		> 8.0000	RESIST		<= 0.5000	SUSC		> 16.0000	RESIST	= 2.0000	SUSC	= 16.0000	SUSC	= 2.0000	SUSC	<= 8.0000	SUSC	> 32.0000	NOINTP		= 2.0000	SUSC	= 8.0000	INTER	> 64.0000	NOINTP		= 2.0000	SUSC		= 0.5000	INTER	= 0.2500	SUSC	sul2	> 256.0000	RESIST	<= 2.0000	SUSC
D16-040952	JBBLLJ000000000	KS	2016	7	blaBOR	= 16.0000	RESIST	> 8.0000	RESIST		> 8.0000	RESIST		= 2.0000	SUSC		> 16.0000	RESIST	= 2.0000	SUSC	= 16.0000	SUSC	= 2.0000	SUSC	<= 8.0000	SUSC	> 32.0000	NOINTP		= 2.0000	SUSC	<= 4.0000	SUSC	> 64.0000	NOINTP		= 4.0000	INTER		= 0.5000	INTER	= 0.5000	INTER		<= 256.0000	RESIST	<= 2.0000	SUSC
D17-024099	JBBLLI000000000	IL	2017	7	blaBOR	= 16.0000	RESIST	> 8.0000	RESIST		> 8.0000	RESIST		<= 0.5000	SUSC		> 16.0000	RESIST	= 2.0000	SUSC	= 16.0000	SUSC	<= 1.0000	SUSC	<= 8.0000	SUSC	> 32.0000	NOINTP		= 2.0000	SUSC	<= 4.0000	SUSC	> 64.0000	NOINTP		= 2.0000	SUSC		= 0.5000	INTER	= 0.2500	SUSC	sul2	> 256.0000	RESIST	<= 2.0000	SUSC
D17-023076	JBBLLH000000000	MI	2017	7	blaBOR	= 16.0000	RESIST	> 8.0000	RESIST		> 8.0000	RESIST		<= 0.5000	SUSC		> 16.0000	RESIST	<= 1.0000	SUSC	= 16.0000	SUSC	<= 1.0000	SUSC	<= 8.0000	SUSC	> 32.0000	NOINTP		= 2.0000	SUSC	<= 4.0000	SUSC	> 64.0000	NOINTP		= 2.0000	SUSC		= 0.5000	INTER	<= 0.1200	SUSC	sul2	> 256.0000	RESIST	<= 2.0000	SUSC
D17-021385	JBBLLG000000000	MN	2017	7	blaBOR	= 16.0000	RESIST	> 8.0000	RESIST		> 8.0000	RESIST		= 1.0000	SUSC		> 16.0000	RESIST	= 2.0000	SUSC	= 16.0000	SUSC	= 2.0000	SUSC	<= 8.0000	SUSC	> 32.0000	NOINTP		= 2.0000	SUSC	<= 4.0000	SUSC	> 64.0000	NOINTP		= 2.0000	SUSC		= 0.5000	INTER	= 0.2500	SUSC	sul2	> 256.0000	RESIST	<= 2.0000	SUSC
D17-017398	JBBLLF000000000	MN	2017	7	blaBOR	> 16.0000	RESIST	> 8.0000	RESIST		> 8.0000	RESIST		<= 0.5000	SUSC		> 16.0000	RESIST	= 2.0000	SUSC	= 16.0000	SUSC	= 2.0000	SUSC	<= 8.0000	SUSC	> 32.0000	NOINTP		= 2.0000	SUSC	<= 4.0000	SUSC	> 64.0000	NOINTP		= 2.0000	SUSC		= 0.5000	INTER	= 0.2500	SUSC	sul2	> 256.0000	RESIST	<= 2.0000	SUSC
D16-020409	JBBLLE000000000	OH	2016	7	blaBOR	= 16.0000	RESIST	> 8.0000	RESIST		> 8.0000	RESIST		<= 0.5000	SUSC		> 16.0000	RESIST	= 2.0000	SUSC	= 16.0000	SUSC	= 2.0000	SUSC	<= 8.0000	SUSC	> 32.0000	NOINTP		= 2.0000	SUSC	<= 4.0000	SUSC	> 64.0000	NOINTP		= 2.0000	SUSC		= 1.0000	RESIST	= 0.2500	SUSC	sul2	> 256.0000	RESIST	<= 2.0000	SUSC
D16-012499	JBBLLD000000000	AR	2016	7	blaBOR	> 16.0000	RESIST	> 8.0000	RESIST		> 8.0000	RESIST		<= 0.5000	SUSC		> 16.0000	RESIST	= 2.0000	SUSC	= 16.0000	SUSC	= 2.0000	SUSC	<= 8.0000	SUSC	> 32.0000	NOINTP		= 2.0000	SUSC	<= 4.0000	SUSC	> 64.0000	NOINTP		= 2.0000	SUSC		= 0.5000	INTER	= 0.2500	SUSC	sul2	> 256.0000	RESIST	<= 2.0000	SUSC
D16-029575	JBBLLC000000000	IL	2016	7	blaBOR	> 16.0000	RESIST	> 8.0000	RESIST		> 8.0000	RESIST		<= 0.5000	SUSC		> 16.0000	RESIST	= 2.0000	SUSC	= 16.0000	SUSC	= 2.0000	SUSC	<= 8.0000	SUSC	> 32.0000	NOINTP		= 2.0000	SUSC	<= 4.0000	SUSC	> 64.0000	NOINTP		= 2.0000	SUSC		= 0.5000	INTER	= 0.5000	INTER	sul2	> 256.0000	RESIST	<= 2.0000	SUSC
D16-025573	JBBLLB000000000	NE	2016	7	blaBOR	= 16.0000	RESIST	> 8.0000	RESIST		> 8.0000	RESIST		<= 0.5000	SUSC		> 16.0000	RESIST	= 2.0000	SUSC	= 16.0000	SUSC	= 2.0000	SUSC	<= 8.0000	SUSC	> 32.0000	NOINTP		= 2.0000	SUSC	<= 4.0000	SUSC	> 64.0000	NOINTP		= 2.0000	SUSC		= 0.5000	INTER	= 0.5000	INTER	sul2	> 256.0000	RESIST	<= 2.0000	SUSC
D16-040083	JBBLLA000000000	MO	2016	7	blaBOR	> 16.0000	RESIST	> 8.0000	RESIST		> 8.0000	RESIST		<= 0.5000	SUSC		> 16.0000	RESIST	= 2.0000	SUSC	= 8.0000	SUSC	<= 1.0000	SUSC	<= 8.0000	SUSC	> 32.0000	NOINTP		= 2.0000	SUSC	<= 4.0000	SUSC	> 64.0000	NOINTP		= 2.0000	SUSC		= 0.5000	INTER	= 0.5000	INTER	sul2	> 256.0000	RESIST	<= 2.0000	SUSC
D16-037224	JBBLKZ000000000	TN	2016	7	blaBOR	> 16.0000	RESIST	> 8.0000	RESIST		> 8.0000	RESIST		<= 0.5000	SUSC		> 16.0000	RESIST	= 2.0000	SUSC	= 16.0000	SUSC	= 2.0000	SUSC	<= 8.0000	SUSC	> 32.0000	NOINTP		= 2.0000	SUSC	<= 4.0000	SUSC	> 64.0000	NOINTP		= 2.0000	SUSC		= 0.5000	INTER	= 0.5000	INTER	sul2	> 256.0000	RESIST	<= 2.0000	SUSC
D17-007240	JBBLKY000000000	IL	2017	7	blaBOR	> 16.0000	RESIST	> 8.0000	RESIST		> 8.0000	RESIST		<= 0.5000	SUSC		> 16.0000	RESIST	= 2.0000	SUSC	= 16.0000	SUSC	= 2.0000	SUSC	<= 8.0000	SUSC	> 32.0000	NOINTP		= 2.0000	SUSC	<= 4.0000	SUSC	> 64.0000	NOINTP		= 2.0000	SUSC		= 0.5000	INTER	= 0.5000	INTER	sul2	> 256.0000	RESIST	<= 2.0000	SUSC
D16-005794	JBBLKX000000000	IL	2016	7	blaBOR	> 16.0000	RESIST	> 8.0000	RESIST		> 8.0000	RESIST		<= 0.5000	SUSC		> 16.0000	RESIST	= 2.0000	SUSC	= 16.0000	SUSC	= 2.0000	SUSC	<= 8.0000	SUSC	> 32.0000	NOINTP		= 2.0000	SUSC	<= 4.0000	SUSC	> 64.0000	NOINTP		= 2.0000	SUSC		= 0.5000	INTER	= 0.5000	INTER	sul2	> 256.0000	RESIST	<= 2.0000	SUSC
D17-007784	JBBLKW000000000	OK	2017	7	blaBOR	> 16.0000	RESIST	> 8.0000	RESIST		> 8.0000	RESIST		<= 0.5000	SUSC		> 16.0000	RESIST	= 2.0000	SUSC	= 16.0000	SUSC	= 2.0000	SUSC	<= 8.0000	SUSC	> 32.0000	NOINTP		= 2.0000	SUSC	<= 4.0000	SUSC	> 64.0000	NOINTP		= 2.0000	SUSC		= 0.5000	INTER	= 0.5000	INTER	sul2	> 256.0000	RESIST	<= 2.0000	SUSC
D17-007548	JBBLKV000000000	MN	2017	7	blaBOR	> 16.0000	RESIST	> 8.0000	RESIST		> 8.0000	RESIST		<= 0.5000	SUSC		> 16.0000	RESIST	= 2.0000	SUSC	= 16.0000	SUSC	= 2.0000	SUSC	<= 8.0000	SUSC	> 32.0000	NOINTP		= 2.0000	SUSC	<= 4.0000	SUSC	> 64.0000	NOINTP		= 2.0000	SUSC		= 0.5000	INTER	= 0.5000	INTER	sul2	> 256.0000	RESIST	<= 2.0000	SUSC
D17-009543	JBBLKU000000000	NE	2017	7	blaBOR	> 16.0000	RESIST	> 8.0000	RESIST		> 8.0000	RESIST		<= 0.5000	SUSC		> 16.0000	RESIST	= 2.0000	SUSC	= 16.0000	SUSC	= 2.0000	SUSC	<= 8.0000	SUSC	> 32.0000	NOINTP		= 2.0000	SUSC	<= 4.0000	SUSC	> 64.0000	NOINTP		= 2.0000	SUSC		= 0.5000	INTER	= 0.5000	INTER	sul2	> 256.0000	RESIST	<= 2.0000	SUSC
D17-008867	JBBLKT000000000	TN	2017	7	blaBOR	> 16.0000	RESIST	> 8.0000	RESIST		> 8.0000	RESIST		<= 0.5000	SUSC		> 16.0000	RESIST	= 2.0000	SUSC	= 16.0000	SUSC	= 2.0000	SUSC	<= 8.0000	SUSC	> 32.0000	NOINTP		= 2.0000	SUSC	<= 4.0000	SUSC	> 64.0000	NOINTP		= 2.0000	SUSC		= 0.5000	INTER	= 0.5000	INTER	sul2	> 256.0000	RESIST	<= 2.0000	SUSC
D17-012749	JBBLKS000000000	OH	2017	7	blaBOR	> 16.0000	RESIST	> 8.0000	RESIST		> 8.0000	RESIST		<= 0.5000	SUSC		> 16.0000	RESIST	<= 1.0000	SUSC	= 16.0000	SUSC	= 2.0000	SUSC	<= 8.0000	SUSC	> 32.0000	NOINTP		= 2.0000	SUSC	<= 4.0000	SUSC	> 64.0000	NOINTP		= 2.0000	SUSC		= 0.5000	INTER	= 0.5000	INTER	sul2	> 256.0000	RESIST	<= 2.0000	SUSC
D17-012710	JBBLKR000000000	MN	2017	7	blaBOR	> 16.0000	RESIST	> 8.0000	RESIST		> 8.0000	RESIST		= 1.0000	SUSC		> 16.0000	RESIST	= 2.0000	SUSC	= 16.0000	SUSC	= 4.0000	SUSC	<= 8.0000	SUSC	> 32.0000	NOINTP		= 2.0000	SUSC	<= 4.0000	SUSC	> 64.0000	NOINTP		= 2.0000	SUSC		= 0.5000	INTER	= 0.2500	SUSC	sul2	> 256.0000	RESIST	<= 2.0000	SUSC
D17-015467	JBBLKQ000000000	MI	2017	7	blaBOR	= 16.0000	RESIST	> 8.0000	RESIST		> 8.0000	RESIST		<= 0.5000	SUSC		> 16.0000	RESIST	= 2.0000	SUSC	= 16.0000	SUSC	= 2.0000	SUSC	<= 8.0000	SUSC	> 32.0000	NOINTP		= 2.0000	SUSC	<= 4.0000	SUSC	> 64.0000	NOINTP		= 2.0000	SUSC		= 0.5000	INTER	= 0.5000	INTER	sul2	> 256.0000	RESIST	<= 2.0000	SUSC
D17-013380	JBBLKP000000000	NE	2017	7	blaBOR	> 16.0000	RESIST	> 8.0000	RESIST		> 8.0000	RESIST		<= 0.5000	SUSC		> 16.0000	RESIST	<= 1.0000	SUSC	= 8.0000	SUSC	= 2.0000	SUSC	<= 8.0000	SUSC	> 32.0000	NOINTP		= 2.0000	SUSC	<= 4.0000	SUSC	> 64.0000	NOINTP		= 1.0000	SUSC		= 0.5000	INTER	= 0.5000	INTER	sul2	> 256.0000	RESIST	<= 2.0000	SUSC
D16-051012	JBBLKO000000000	MI	2016	7	blaBOR	> 16.0000	RESIST	> 8.0000	RESIST		> 8.0000	RESIST		= 1.0000	SUSC		> 16.0000	RESIST	= 2.0000	SUSC	= 16.0000	SUSC	= 2.0000	SUSC	<= 8.0000	SUSC	> 32.0000	NOINTP		= 2.0000	SUSC	<= 4.0000	SUSC	> 64.0000	NOINTP		= 2.0000	SUSC		= 0.5000	INTER	= 0.2500	SUSC	sul2	> 256.0000	RESIST	<= 2.0000	SUSC
D16-050964	JBBLKN000000000	MO	2016	7	blaBOR	= 16.0000	RESIST	> 8.0000	RESIST		> 8.0000	RESIST		<= 0.5000	SUSC		> 16.0000	RESIST	= 2.0000	SUSC	= 16.0000	SUSC	= 2.0000	SUSC	<= 8.0000	SUSC	> 32.0000	NOINTP		= 2.0000	SUSC	= 8.0000	INTER	> 64.0000	NOINTP		= 1.0000	SUSC		= 0.5000	INTER	= 0.5000	INTER	sul2	> 256.0000	RESIST	<= 2.0000	SUSC
D16-006047	JBBLKL000000000	OH	2016	7	blaBOR	= 16.0000	RESIST	> 8.0000	RESIST		> 8.0000	RESIST		<= 0.5000	SUSC		> 16.0000	RESIST	<= 1.0000	SUSC	= 16.0000	SUSC	= 2.0000	SUSC	<= 8.0000	SUSC	> 32.0000	NOINTP		= 2.0000	SUSC	<= 4.0000	SUSC	> 64.0000	NOINTP		= 2.0000	SUSC		= 0.5000	INTER	= 0.5000	INTER	sul2	> 256.0000	RESIST	<= 2.0000	SUSC
D16-010616	JBBLKK000000000	IA	2016	7	blaBOR	= 16.0000	RESIST	> 8.0000	RESIST		> 8.0000	RESIST		<= 0.5000	SUSC		= 16.0000	RESIST	= 2.0000	SUSC	= 16.0000	SUSC	<= 1.0000	SUSC	<= 8.0000	SUSC	= 32.0000	NOINTP		= 2.0000	SUSC	<= 4.0000	SUSC	> 64.0000	NOINTP		= 2.0000	SUSC		= 0.5000	INTER	= 0.5000	INTER	sul2	> 256.0000	RESIST	<= 2.0000	SUSC
D16-009793	JBBLKJ000000000	SD	2016	7	blaBOR	> 16.0000	RESIST	> 8.0000	RESIST		> 8.0000	RESIST		<= 0.5000	SUSC		> 16.0000	RESIST	= 2.0000	SUSC	= 16.0000	SUSC	= 2.0000	SUSC	<= 8.0000	SUSC	> 32.0000	NOINTP		= 2.0000	SUSC	<= 4.0000	SUSC	> 64.0000	NOINTP		= 2.0000	SUSC		= 0.5000	INTER	= 0.2500	SUSC	sul2	> 256.0000	RESIST	<= 2.0000	SUSC
D17-003332	JBBLKI000000000	NE	2017	7	blaBOR	= 16.0000	RESIST	> 8.0000	RESIST		> 8.0000	RESIST		= 1.0000	SUSC		> 16.0000	RESIST	= 2.0000	SUSC	= 16.0000	SUSC	= 2.0000	SUSC	<= 8.0000	SUSC	> 32.0000	NOINTP		= 2.0000	SUSC	<= 4.0000	SUSC	> 64.0000	NOINTP		= 2.0000	SUSC		= 0.2500	SUSC	= 0.2500	SUSC	sul2	> 256.0000	RESIST	<= 2.0000	SUSC
D16-051308	JBBLKH000000000	IA	2016	7	blaBOR	> 16.0000	RESIST	> 8.0000	RESIST		> 8.0000	RESIST		<= 0.5000	SUSC		> 16.0000	RESIST	<= 1.0000	SUSC	= 8.0000	SUSC	<= 1.0000	SUSC	<= 8.0000	SUSC	> 32.0000	NOINTP		= 2.0000	SUSC	<= 4.0000	SUSC	> 64.0000	NOINTP		= 1.0000	SUSC		= 0.2500	SUSC	= 0.2500	SUSC	sul2	> 256.0000	RESIST	<= 2.0000	SUSC
D17-005181	JBBLKG000000000	ND	2017	7	blaBOR	= 16.0000	RESIST	> 8.0000	RESIST		> 8.0000	RESIST		<= 0.5000	SUSC		> 16.0000	RESIST	= 2.0000	SUSC	= 16.0000	SUSC	= 2.0000	SUSC	<= 8.0000	SUSC	> 32.0000	NOINTP		= 2.0000	SUSC	<= 4.0000	SUSC	> 64.0000	NOINTP		= 2.0000	SUSC		= 0.5000	INTER	= 0.5000	INTER	sul2	> 256.0000	RESIST	<= 2.0000	SUSC
D17-005027	JBBLKF000000000	OK	2017	7	blaBOR	= 16.0000	RESIST	> 8.0000	RESIST		> 8.0000	RESIST		<= 0.5000	SUSC		> 16.0000	RESIST	= 2.0000	SUSC	= 16.0000	SUSC	= 2.0000	SUSC	<= 8.0000	SUSC	= 32.0000	NOINTP		= 2.0000	SUSC	<= 4.0000	SUSC	> 64.0000	NOINTP		= 2.0000	SUSC		= 0.5000	INTER	= 0.5000	INTER	sul2	> 256.0000	RESIST	<= 2.0000	SUSC
D17-019755	JBBLKE000000000	TX	2017	7	blaBOR	> 16.0000	RESIST	> 8.0000	RESIST		> 8.0000	RESIST		<= 0.5000	SUSC		> 16.0000	RESIST	= 2.0000	SUSC	= 16.0000	SUSC	= 2.0000	SUSC	<= 8.0000	SUSC	> 32.0000	NOINTP		= 2.0000	SUSC	<= 4.0000	SUSC	> 64.0000	NOINTP		= 2.0000	SUSC		= 0.5000	INTER	= 0.2500	SUSC	sul2	> 256.0000	RESIST	<= 2.0000	SUSC
D17-024432	JBBLKD000000000	MN	2017	7	blaBOR	> 16.0000	RESIST	> 8.0000	RESIST		> 8.0000	RESIST		= 1.0000	SUSC		> 16.0000	RESIST	= 2.0000	SUSC	= 16.0000	SUSC	= 2.0000	SUSC	<= 8.0000	SUSC	> 32.0000	NOINTP		= 2.0000	SUSC	<= 4.0000	SUSC	> 64.0000	NOINTP		= 2.0000	SUSC		= 0.5000	INTER	= 0.2500	SUSC	sul2	> 256.0000	RESIST	<= 2.0000	SUSC
D17-016507	JBBLKC000000000	NE	2017	7	blaBOR	> 16.0000	RESIST	> 8.0000	RESIST		> 8.0000	RESIST		<= 0.5000	SUSC		> 16.0000	RESIST	= 2.0000	SUSC	= 16.0000	SUSC	= 2.0000	SUSC	<= 8.0000	SUSC	> 32.0000	NOINTP		= 2.0000	SUSC	<= 4.0000	SUSC	> 64.0000	NOINTP		= 2.0000	SUSC		= 0.5000	INTER	= 0.5000	INTER	sul2	> 256.0000	RESIST	<= 2.0000	SUSC
D17-019744	JBBLKB000000000	TX	2017	6	blaBOR	= 4.0000	RESIST	> 8.0000	RESIST		> 8.0000	RESIST		<= 0.5000	SUSC		> 16.0000	RESIST	<= 1.0000	SUSC	= 4.0000	SUSC	<= 1.0000	SUSC	<= 8.0000	SUSC	> 32.0000	NOINTP		= 2.0000	SUSC	<= 4.0000	SUSC	> 64.0000	NOINTP		= 1.0000	SUSC		<= 0.1200	SUSC	<= 0.1200	SUSC	sul2	> 256.0000	RESIST	> 2.0000	RESIST
D17-014057	JBBLKA000000000	IL	2017	7	blaBOR	> 16.0000	RESIST	> 8.0000	RESIST		> 8.0000	RESIST		<= 0.5000	SUSC		> 16.0000	RESIST	<= 1.0000	SUSC	= 8.0000	SUSC	<= 1.0000	SUSC	<= 8.0000	SUSC	> 32.0000	NOINTP		= 2.0000	SUSC	= 8.0000	INTER	> 64.0000	NOINTP		= 1.0000	SUSC		= 0.2500	SUSC	= 0.2500	SUSC	sul2	> 256.0000	RESIST	<= 2.0000	SUSC
D17-011508	JBBLJZ000000000	OK	2017	7	blaBOR	> 16.0000	RESIST	> 8.0000	RESIST		> 8.0000	RESIST		<= 0.5000	SUSC		> 16.0000	RESIST	= 2.0000	SUSC	= 16.0000	SUSC	= 2.0000	SUSC	<= 8.0000	SUSC	> 32.0000	NOINTP		= 2.0000	SUSC	<= 4.0000	SUSC	> 64.0000	NOINTP		= 2.0000	SUSC		= 0.5000	INTER	= 0.5000	INTER	sul2	> 256.0000	RESIST	<= 2.0000	SUSC
D17-011401	JBBLJY000000000	MN	2017	6	blaBOR	= 4.0000	RESIST	> 8.0000	RESIST		> 8.0000	RESIST		= 1.0000	SUSC		> 16.0000	RESIST	<= 1.0000	SUSC	= 4.0000	SUSC	<= 1.0000	SUSC	<= 8.0000	SUSC	= 32.0000	NOINTP		= 2.0000	SUSC	<= 4.0000	SUSC	> 64.0000	NOINTP		= 1.0000	SUSC		<= 0.1200	SUSC	<= 0.1200	SUSC	sul2	> 256.0000	RESIST	> 2.0000	RESIST
D17-010455	JBBLJX000000000	AR	2017	7	blaBOR	> 16.0000	RESIST	> 8.0000	RESIST		> 8.0000	RESIST		<= 0.5000	SUSC		> 16.0000	RESIST	<= 1.0000	SUSC	> 16.0000	RESIST	= 2.0000	SUSC	<= 8.0000	SUSC	> 32.0000	NOINTP		= 2.0000	SUSC	<= 4.0000	SUSC	> 64.0000	NOINTP		= 2.0000	SUSC		= 0.2500	SUSC	= 0.5000	INTER	sul2	> 256.0000	RESIST	<= 2.0000	SUSC
D17-000449	JBBLJW000000000	OK	2017	7	blaBOR	> 16.0000	RESIST	> 8.0000	RESIST		> 8.0000	RESIST		<= 0.5000	SUSC		> 16.0000	RESIST	= 2.0000	SUSC	= 16.0000	SUSC	= 2.0000	SUSC	<= 8.0000	SUSC	> 32.0000	NOINTP		= 2.0000	SUSC	<= 4.0000	SUSC	> 64.0000	NOINTP		= 2.0000	SUSC		= 0.5000	INTER	= 0.5000	INTER	sul2	> 256.0000	RESIST	<= 2.0000	SUSC
D16-052474	JBBLJV000000000	IL	2017	7	blaBOR	> 16.0000	RESIST	> 8.0000	RESIST		> 8.0000	RESIST		<= 0.5000	SUSC		> 16.0000	RESIST	= 2.0000	SUSC	= 16.0000	SUSC	= 2.0000	SUSC	<= 8.0000	SUSC	> 32.0000	NOINTP		= 2.0000	SUSC	= 8.0000	INTER	> 64.0000	NOINTP		= 2.0000	SUSC		= 0.5000	INTER	= 0.5000	INTER	sul2	> 256.0000	RESIST	<= 2.0000	SUSC
D16-051599	JBBLJU000000000	MI	2016	7	blaBOR	> 16.0000	RESIST	> 8.0000	RESIST		> 8.0000	RESIST		<= 0.5000	SUSC		> 16.0000	RESIST	= 2.0000	SUSC	= 16.0000	SUSC	= 2.0000	SUSC	<= 8.0000	SUSC	> 32.0000	NOINTP		= 2.0000	SUSC	<= 4.0000	SUSC	> 64.0000	NOINTP		= 2.0000	SUSC		= 0.5000	INTER	= 0.5000	INTER	sul2	> 256.0000	RESIST	<= 2.0000	SUSC
D16-051194	JBBLJT000000000	KS	2016	7	blaBOR	> 16.0000	RESIST	> 8.0000	RESIST		> 8.0000	RESIST		<= 0.5000	SUSC		> 16.0000	RESIST	= 2.0000	SUSC	= 8.0000	SUSC	<= 1.0000	SUSC	<= 8.0000	SUSC	> 32.0000	NOINTP		= 2.0000	SUSC	<= 4.0000	SUSC	> 64.0000	NOINTP		= 2.0000	SUSC		= 0.5000	INTER	= 0.5000	INTER	sul2	> 256.0000	RESIST	<= 2.0000	SUSC
D16-047428	CP162650	IA	2016	6	blaBOR	> 16.0000	RESIST	> 8.0000	RESIST		> 8.0000	RESIST		<= 0.5000	SUSC		> 16.0000	RESIST	= 2.0000	SUSC	= 16.0000	SUSC	= 4.0000	SUSC	<= 8.0000	SUSC	> 32.0000	NOINTP		= 2.0000	SUSC	= 8.0000	INTER	> 64.0000	NOINTP		= 2.0000	SUSC		= 0.5000	INTER	= 0.5000	INTER	sul2	> 256.0000	RESIST	<= 2.0000	SUSC
D16-046248	JBBLJS000000000	OH	2016	7	blaBOR	> 16.0000	RESIST	> 8.0000	RESIST		> 8.0000	RESIST		<= 0.5000	SUSC		> 16.0000	RESIST	= 2.0000	SUSC	= 8.0000	SUSC	<= 1.0000	SUSC	<= 8.0000	SUSC	> 32.0000	NOINTP		= 2.0000	SUSC	<= 4.0000	SUSC	> 64.0000	NOINTP		= 2.0000	SUSC		= 0.5000	INTER	= 0.5000	INTER	sul2	> 256.0000	RESIST	<= 2.0000	SUSC
D16-045868	JBBLJR000000000	IL	2016	7	blaBOR	> 16.0000	RESIST	> 8.0000	RESIST		> 8.0000	RESIST		<= 0.5000	SUSC		> 16.0000	RESIST	<= 1.0000	SUSC	= 8.0000	SUSC	<= 1.0000	SUSC	<= 8.0000	SUSC	> 32.0000	NOINTP		= 2.0000	SUSC	<= 4.0000	SUSC	> 64.0000	NOINTP		= 1.0000	SUSC		= 0.5000	INTER	= 0.5000	INTER	sul2	> 256.0000	RESIST	<= 2.0000	SUSC
D16-042970	JBBLJQ000000000	SD	2016	7	blaBOR	> 16.0000	RESIST	> 8.0000	RESIST		> 8.0000	RESIST		<= 0.5000	SUSC		> 16.0000	RESIST	= 2.0000	SUSC	> 16.0000	RESIST	= 4.0000	SUSC	<= 8.0000	SUSC	> 32.0000	NOINTP		= 2.0000	SUSC	<= 4.0000	SUSC	> 64.0000	NOINTP		= 2.0000	SUSC		= 0.5000	INTER	= 0.5000	INTER	sul2	> 256.0000	RESIST	<= 2.0000	SUSC
D16-030598	JBBLJP000000000	KS	2016	7	blaBOR	= 16.0000	RESIST	> 8.0000	RESIST		> 8.0000	RESIST		= 1.0000	SUSC		> 16.0000	RESIST	= 2.0000	SUSC	= 16.0000	SUSC	= 2.0000	SUSC	<= 8.0000	SUSC	> 32.0000	NOINTP		= 2.0000	SUSC	<= 4.0000	SUSC	> 64.0000	NOINTP		= 2.0000	SUSC		= 0.5000	INTER	= 0.5000	INTER		<= 256.0000	RESIST	<= 2.0000	SUSC
D16-029624	JBBLJO000000000	IA	2016	7	blaBOR	= 16.0000	RESIST	> 8.0000	RESIST		> 8.0000	RESIST		<= 0.5000	SUSC		> 16.0000	RESIST	<= 1.0000	SUSC	= 8.0000	SUSC	<= 1.0000	SUSC	<= 8.0000	SUSC	> 32.0000	NOINTP		= 2.0000	SUSC	<= 4.0000	SUSC	> 64.0000	NOINTP		= 2.0000	SUSC		= 0.5000	INTER	= 0.5000	INTER	sul2	> 256.0000	RESIST	<= 2.0000	SUSC
D16-049708	JBBLJN000000000	ND	2016	7	blaBOR	> 16.0000	RESIST	> 8.0000	RESIST		> 8.0000	RESIST		<= 0.5000	SUSC		> 16.0000	RESIST	= 2.0000	SUSC	= 16.0000	SUSC	= 2.0000	SUSC	<= 8.0000	SUSC	> 32.0000	NOINTP		= 2.0000	SUSC	= 8.0000	INTER	> 64.0000	NOINTP		= 2.0000	SUSC		= 0.5000	INTER	= 0.5000	INTER	sul2	> 256.0000	RESIST	<= 2.0000	SUSC
D16-028640	JBBLJM000000000	MI	2016	7	blaBOR	> 16.0000	RESIST	> 8.0000	RESIST		> 8.0000	RESIST		<= 0.5000	SUSC		> 16.0000	RESIST	= 2.0000	SUSC	= 16.0000	SUSC	= 4.0000	SUSC	<= 8.0000	SUSC	> 32.0000	NOINTP		= 2.0000	SUSC	<= 4.0000	SUSC	> 64.0000	NOINTP		= 2.0000	SUSC		= 0.5000	INTER	= 0.5000	INTER	sul2	> 256.0000	RESIST	<= 2.0000	SUSC
D16-026119	JBBLJL000000000	KS	2016	7	blaBOR	= 16.0000	RESIST	> 8.0000	RESIST		> 8.0000	RESIST		<= 0.5000	SUSC		> 16.0000	RESIST	= 2.0000	SUSC	= 8.0000	SUSC	<= 1.0000	SUSC	<= 8.0000	SUSC	> 32.0000	NOINTP		= 2.0000	SUSC	<= 4.0000	SUSC	> 64.0000	NOINTP		= 2.0000	SUSC		= 0.5000	INTER	= 0.5000	INTER	sul2	> 256.0000	RESIST	<= 2.0000	SUSC
D16-050573	JBBLJK000000000	IA	2016	7	blaBOR	> 16.0000	RESIST	> 8.0000	RESIST		> 8.0000	RESIST		= 1.0000	SUSC		> 16.0000	RESIST	<= 1.0000	SUSC	= 8.0000	SUSC	= 4.0000	SUSC	<= 8.0000	SUSC	> 32.0000	NOINTP		= 2.0000	SUSC	<= 4.0000	SUSC	> 64.0000	NOINTP		= 2.0000	SUSC		= 0.5000	INTER	= 0.2500	SUSC	sul2	> 256.0000	RESIST	<= 2.0000	SUSC
D16-048762	JBBLJJ000000000	IA	2016	7	blaBOR	> 16.0000	RESIST	> 8.0000	RESIST		> 8.0000	RESIST		<= 0.5000	SUSC		> 16.0000	RESIST	= 2.0000	SUSC	= 16.0000	SUSC	= 2.0000	SUSC	<= 8.0000	SUSC	> 32.0000	NOINTP		= 2.0000	SUSC	<= 4.0000	SUSC	> 64.0000	NOINTP		= 2.0000	SUSC		= 0.5000	INTER	= 0.5000	INTER	sul2	> 256.0000	RESIST	<= 2.0000	SUSC
D16-048635	JBBLJI000000000	IL	2016	7	blaBOR	> 16.0000	RESIST	> 8.0000	RESIST		> 8.0000	RESIST		<= 0.5000	SUSC		> 16.0000	RESIST	= 2.0000	SUSC	= 16.0000	SUSC	= 4.0000	SUSC	<= 8.0000	SUSC	> 32.0000	NOINTP		= 2.0000	SUSC	= 8.0000	INTER	> 64.0000	NOINTP		= 2.0000	SUSC		= 0.5000	INTER	= 0.5000	INTER	sul2	> 256.0000	RESIST	> 2.0000	RESIST
D16-038807	JBBLJH000000000	WI	2016	7	blaBOR	> 16.0000	RESIST	> 8.0000	RESIST		> 8.0000	RESIST		<= 0.5000	SUSC		> 16.0000	RESIST	= 2.0000	SUSC	= 16.0000	SUSC	= 2.0000	SUSC	<= 8.0000	SUSC	> 32.0000	NOINTP		= 2.0000	SUSC	<= 4.0000	SUSC	> 64.0000	NOINTP		= 2.0000	SUSC		= 0.5000	INTER	= 0.5000	INTER	sul2	> 256.0000	RESIST	> 2.0000	RESIST
D16-037085	JBBLJG000000000	IA	2016	7	blaBOR	> 16.0000	RESIST	> 8.0000	RESIST		> 8.0000	RESIST		<= 0.5000	SUSC		> 16.0000	RESIST	<= 1.0000	SUSC	= 8.0000	SUSC	<= 1.0000	SUSC	<= 8.0000	SUSC	> 32.0000	NOINTP		= 2.0000	SUSC	<= 4.0000	SUSC	> 64.0000	NOINTP		= 1.0000	SUSC		= 0.5000	INTER	= 0.2500	SUSC	sul2	<= 256.0000	RESIST	<= 2.0000	SUSC
D17-018987	JBBLJF000000000	AR	2017	7	blaBOR	= 16.0000	RESIST	> 8.0000	RESIST		> 8.0000	RESIST		<= 0.5000	SUSC		> 16.0000	RESIST	<= 1.0000	SUSC	= 8.0000	SUSC	= 2.0000	SUSC	<= 8.0000	SUSC	> 32.0000	NOINTP		= 2.0000	SUSC	<= 4.0000	SUSC	> 64.0000	NOINTP		= 1.0000	SUSC		= 0.5000	INTER	= 0.2500	SUSC	sul2	<= 256.0000	RESIST	<= 2.0000	SUSC
D17-020879	JBBLJE000000000	CA	2017	7	blaBOR	> 16.0000	RESIST	> 8.0000	RESIST		> 8.0000	RESIST		= 1.0000	SUSC		> 16.0000	RESIST	<= 1.0000	SUSC	= 8.0000	SUSC	<= 1.0000	SUSC	<= 8.0000	SUSC	> 32.0000	NOINTP		<= 1.0000	SUSC	<= 4.0000	SUSC	> 64.0000	NOINTP		= 1.0000	SUSC		= 0.2500	SUSC	= 0.2500	SUSC	sul2	<= 256.0000	RESIST	<= 2.0000	SUSC
D16-043337	JBBLJD000000000	MO	2016	7	blaBOR	> 16.0000	RESIST	> 8.0000	RESIST		> 8.0000	RESIST		<= 0.5000	SUSC		> 16.0000	RESIST	= 2.0000	SUSC	= 16.0000	SUSC	= 2.0000	SUSC	<= 8.0000	SUSC	> 32.0000	NOINTP		= 2.0000	SUSC	<= 4.0000	SUSC	> 64.0000	NOINTP		= 2.0000	SUSC		= 0.5000	INTER	= 0.2500	SUSC	sul2	<= 256.0000	RESIST	<= 2.0000	SUSC
D17-003798	JBBLJC000000000	AR	2017	7	blaBOR	> 16.0000	RESIST	> 8.0000	RESIST		> 8.0000	RESIST		<= 0.5000	SUSC		> 16.0000	RESIST	<= 1.0000	SUSC	= 16.0000	SUSC	= 2.0000	SUSC	<= 8.0000	SUSC	> 32.0000	NOINTP		= 2.0000	SUSC	<= 4.0000	SUSC	> 64.0000	NOINTP		= 2.0000	SUSC		= 0.5000	INTER	= 0.5000	INTER	sul2	<= 256.0000	RESIST	<= 2.0000	SUSC
D16-049550	JBBLJB000000000	OK	2016	7	blaBOR	> 16.0000	RESIST	> 8.0000	RESIST		> 8.0000	RESIST		<= 0.5000	SUSC		> 16.0000	RESIST	= 2.0000	SUSC	= 16.0000	SUSC	= 2.0000	SUSC	<= 8.0000	SUSC	> 32.0000	NOINTP		= 2.0000	SUSC	<= 4.0000	SUSC	> 64.0000	NOINTP		= 2.0000	SUSC		= 0.5000	INTER	= 0.5000	INTER	sul2	<= 256.0000	RESIST	<= 2.0000	SUSC
D16-045206	JBBLJA000000000	MN	2016	7	blaBOR	> 16.0000	RESIST	> 8.0000	RESIST		> 8.0000	RESIST		<= 0.5000	SUSC		> 16.0000	RESIST	<= 1.0000	SUSC	= 16.0000	SUSC	= 2.0000	SUSC	<= 8.0000	SUSC	> 32.0000	NOINTP		= 2.0000	SUSC	<= 4.0000	SUSC	> 64.0000	NOINTP		= 2.0000	SUSC		= 0.5000	INTER	= 0.2500	SUSC	sul2	<= 256.0000	RESIST	<= 2.0000	SUSC
D17-015166	JBBLIZ000000000	OK	2017	7	blaBOR	> 16.0000	RESIST	> 8.0000	RESIST		> 8.0000	RESIST		<= 0.5000	SUSC		> 16.0000	RESIST	= 2.0000	SUSC	= 16.0000	SUSC	= 2.0000	SUSC	<= 8.0000	SUSC	> 32.0000	NOINTP		= 2.0000	SUSC	<= 4.0000	SUSC	> 64.0000	NOINTP		= 2.0000	SUSC		= 0.5000	INTER	= 0.5000	INTER	sul2	<= 256.0000	RESIST	<= 2.0000	SUSC
D17-013935	JBBLIY000000000	MN	2017	7	blaBOR	> 16.0000	RESIST	> 8.0000	RESIST		> 8.0000	RESIST		<= 0.5000	SUSC		> 16.0000	RESIST	<= 1.0000	SUSC	= 16.0000	SUSC	= 2.0000	SUSC	<= 8.0000	SUSC	> 32.0000	NOINTP		= 2.0000	SUSC	<= 4.0000	SUSC	> 64.0000	NOINTP		= 1.0000	SUSC		= 0.2500	SUSC	= 0.2500	SUSC	sul2	<= 256.0000	RESIST	<= 2.0000	SUSC
D17-016909	JBBLIX000000000	IA	2017	7	blaBOR	> 16.0000	RESIST	> 8.0000	RESIST		> 8.0000	RESIST		<= 0.5000	SUSC		> 16.0000	RESIST	= 2.0000	SUSC	= 16.0000	SUSC	= 2.0000	SUSC	<= 8.0000	SUSC	> 32.0000	NOINTP		= 2.0000	SUSC	<= 4.0000	SUSC	> 64.0000	NOINTP		= 2.0000	SUSC		= 0.5000	INTER	= 0.5000	INTER	sul2	<= 256.0000	RESIST	<= 2.0000	SUSC
D17-002942	JBBLIW000000000	IL	2017	7	blaBOR	= 16.0000	RESIST	> 8.0000	RESIST		> 8.0000	RESIST		<= 0.5000	SUSC		> 16.0000	RESIST	<= 1.0000	SUSC	= 16.0000	SUSC	= 2.0000	SUSC	<= 8.0000	SUSC	> 32.0000	NOINTP		= 2.0000	SUSC	<= 4.0000	SUSC	> 64.0000	NOINTP		= 2.0000	SUSC		= 1.0000	RESIST	= 0.2500	SUSC	sul2	<= 256.0000	RESIST	<= 2.0000	SUSC
D17-000951	JBBLIV000000000	OK	2017	7	blaBOR	> 16.0000	RESIST	> 8.0000	RESIST		> 8.0000	RESIST		<= 0.5000	SUSC		> 16.0000	RESIST	= 2.0000	SUSC	= 8.0000	SUSC	<= 1.0000	SUSC	<= 8.0000	SUSC	> 32.0000	NOINTP		= 2.0000	SUSC	<= 4.0000	SUSC	> 64.0000	NOINTP		= 2.0000	SUSC		= 0.5000	INTER	= 0.5000	INTER	sul2	<= 256.0000	RESIST	<= 2.0000	SUSC
D17-000792	JBBLIU000000000	MN	2017	7	blaBOR	> 16.0000	RESIST	> 8.0000	RESIST		> 8.0000	RESIST		<= 0.5000	SUSC		> 16.0000	RESIST	<= 1.0000	SUSC	= 16.0000	SUSC	= 2.0000	SUSC	<= 8.0000	SUSC	> 32.0000	NOINTP		= 2.0000	SUSC	<= 4.0000	SUSC	> 64.0000	NOINTP		= 2.0000	SUSC		= 0.5000	INTER	= 0.2500	SUSC	sul2	<= 256.0000	RESIST	<= 2.0000	SUSC
D17-017458	JBBLIT000000000	MI	2017	7	blaBOR	= 8.0000	RESIST	> 8.0000	RESIST		> 8.0000	RESIST		<= 0.5000	SUSC		> 16.0000	RESIST	= 2.0000	SUSC	= 16.0000	SUSC	= 2.0000	SUSC	<= 8.0000	SUSC	> 32.0000	NOINTP		= 2.0000	SUSC	<= 4.0000	SUSC	> 64.0000	NOINTP		= 2.0000	SUSC		= 0.5000	INTER	= 0.2500	SUSC	sul2	<= 256.0000	RESIST	<= 2.0000	SUSC
D16-039610	JBBLIS000000000	TX	2016	7	blaBOR	> 16.0000	RESIST	> 8.0000	RESIST		> 8.0000	RESIST		<= 0.5000	SUSC		> 16.0000	RESIST	<= 1.0000	SUSC	= 16.0000	SUSC	= 2.0000	SUSC	<= 8.0000	SUSC	> 32.0000	NOINTP		= 2.0000	SUSC	<= 4.0000	SUSC	> 64.0000	NOINTP		= 2.0000	SUSC		= 0.5000	INTER	= 0.2500	SUSC	sul2	<= 256.0000	RESIST	<= 2.0000	SUSC
D16-039331	JBBLIR000000000	IA	2016	7	blaBOR	= 8.0000	RESIST	> 8.0000	RESIST		> 8.0000	RESIST		<= 0.5000	SUSC		> 16.0000	RESIST	<= 1.0000	SUSC	= 4.0000	SUSC	<= 1.0000	SUSC	<= 8.0000	SUSC	> 32.0000	NOINTP		= 2.0000	SUSC	<= 4.0000	SUSC	> 64.0000	NOINTP		= 1.0000	SUSC		= 1.0000	RESIST	= 0.2500	SUSC	sul2	<= 256.0000	RESIST	<= 2.0000	SUSC
D16-039234	JBBLIQ000000000	TX	2016	6	blaBOR	= 8.0000	RESIST	> 8.0000	RESIST		> 8.0000	RESIST		= 2.0000	SUSC		> 16.0000	RESIST	<= 1.0000	SUSC	= 4.0000	SUSC	<= 1.0000	SUSC	<= 8.0000	SUSC	= 16.0000	NOINTP		= 4.0000	INTER	= 8.0000	INTER	> 64.0000	NOINTP		= 2.0000	SUSC		= 0.2500	SUSC	<= 0.1200	SUSC	sul2	<= 256.0000	RESIST	<= 2.0000	SUSC
D16-021953	JBBLIP000000000	NC	2016	7	blaBOR	> 16.0000	RESIST	> 8.0000	RESIST		> 8.0000	RESIST		<= 0.5000	SUSC		> 16.0000	RESIST	<= 1.0000	SUSC	= 16.0000	SUSC	= 2.0000	SUSC	<= 8.0000	SUSC	> 32.0000	NOINTP		= 2.0000	SUSC	<= 4.0000	SUSC	> 64.0000	NOINTP		= 2.0000	SUSC		= 1.0000	RESIST	= 0.5000	INTER		<= 256.0000	RESIST	<= 2.0000	SUSC
D16-038173	JBBLIO000000000	IL	2016	7	blaBOR	> 16.0000	RESIST	> 8.0000	RESIST		> 8.0000	RESIST		<= 0.5000	SUSC		> 16.0000	RESIST	<= 1.0000	SUSC	= 16.0000	SUSC	= 2.0000	SUSC	<= 8.0000	SUSC	> 32.0000	NOINTP		= 2.0000	SUSC	<= 4.0000	SUSC	> 64.0000	NOINTP		= 2.0000	SUSC		= 0.5000	INTER	= 0.5000	INTER	sul2	<= 256.0000	RESIST	<= 2.0000	SUSC
D16-008326	JBBLIN000000000	MO	2016	7	blaBOR	> 16.0000	RESIST	> 8.0000	RESIST		> 8.0000	RESIST		<= 0.5000	SUSC		> 16.0000	RESIST	<= 1.0000	SUSC	= 16.0000	SUSC	= 2.0000	SUSC	<= 8.0000	SUSC	> 32.0000	NOINTP		= 2.0000	SUSC	<= 4.0000	SUSC	> 64.0000	NOINTP		= 2.0000	SUSC		= 0.5000	INTER	= 0.5000	INTER	sul2	<= 256.0000	RESIST	<= 2.0000	SUSC
D16-015472	JBBLIM000000000	SD	2016	7	blaBOR	= 16.0000	RESIST	> 8.0000	RESIST		> 8.0000	RESIST		<= 0.5000	SUSC		> 16.0000	RESIST	= 2.0000	SUSC	= 16.0000	SUSC	= 2.0000	SUSC	<= 8.0000	SUSC	> 32.0000	NOINTP		= 2.0000	SUSC	= 8.0000	INTER	> 64.0000	NOINTP		= 2.0000	SUSC		= 0.5000	INTER	= 0.2500	SUSC	sul2	> 256.0000	RESIST	<= 2.0000	SUSC
D16-006557	JBBLIL000000000	PA	2016	7	blaBOR	= 16.0000	RESIST	> 8.0000	RESIST		> 8.0000	RESIST		<= 0.5000	SUSC		> 16.0000	RESIST	<= 1.0000	SUSC	= 16.0000	SUSC	= 2.0000	SUSC	<= 8.0000	SUSC	> 32.0000	NOINTP		= 2.0000	SUSC	<= 4.0000	SUSC	> 64.0000	NOINTP		= 8.0000	RESIST		= 0.5000	INTER	= 0.5000	INTER	sul2	<= 256.0000	RESIST	<= 2.0000	SUSC
D16-008838	JBBLIK000000000	SD	2016	7	blaBOR	= 16.0000	RESIST	> 8.0000	RESIST		> 8.0000	RESIST		<= 0.5000	SUSC		> 16.0000	RESIST	= 2.0000	SUSC	= 16.0000	SUSC	= 2.0000	SUSC	<= 8.0000	SUSC	> 32.0000	NOINTP		= 2.0000	SUSC	<= 4.0000	SUSC	> 64.0000	NOINTP		= 2.0000	SUSC		= 0.5000	INTER	= 0.5000	INTER	sul2	<= 256.0000	RESIST	<= 2.0000	SUSC
D16-005641	JBBLIJ000000000	OH	2016	6	blaBOR	= 16.0000	RESIST	> 8.0000	RESIST		> 8.0000	RESIST		= 2.0000	SUSC		> 16.0000	RESIST	<= 1.0000	SUSC	= 8.0000	SUSC	= 2.0000	SUSC	<= 8.0000	SUSC	> 32.0000	NOINTP		= 4.0000	INTER	= 8.0000	INTER	> 64.0000	NOINTP		= 2.0000	SUSC		= 0.5000	INTER	= 0.5000	INTER	sul2	<= 256.0000	RESIST	<= 2.0000	SUSC
D16-020973	JBBLII000000000	CO	2016	7	blaBOR	= 8.0000	RESIST	> 8.0000	RESIST		> 8.0000	RESIST		<= 0.5000	SUSC		> 16.0000	RESIST	<= 1.0000	SUSC	= 8.0000	SUSC	<= 1.0000	SUSC	<= 8.0000	SUSC	> 32.0000	NOINTP		= 2.0000	SUSC	<= 4.0000	SUSC	> 64.0000	NOINTP		= 2.0000	SUSC		= 0.5000	INTER	= 0.2500	SUSC	sul2	<= 256.0000	RESIST	<= 2.0000	SUSC
D16-004964	JBBLIH000000000	MI	2016	7	blaBOR	> 16.0000	RESIST	> 8.0000	RESIST		> 8.0000	RESIST		<= 0.5000	SUSC		> 16.0000	RESIST	<= 1.0000	SUSC	= 8.0000	SUSC	<= 1.0000	SUSC	<= 8.0000	SUSC	> 32.0000	NOINTP		= 2.0000	SUSC	<= 4.0000	SUSC	> 64.0000	NOINTP		= 1.0000	SUSC		= 0.5000	INTER	= 0.2500	SUSC	sul2	> 256.0000	RESIST	<= 2.0000	SUSC
D15-062629	JBBLIG000000000	TX	2015	7	blaBOR	> 16.0000	RESIST	> 8.0000	RESIST		> 8.0000	RESIST		<= 0.5000	SUSC		> 16.0000	RESIST	<= 1.0000	SUSC	= 8.0000	SUSC	<= 1.0000	SUSC	<= 8.0000	SUSC	> 32.0000	NOINTP		= 2.0000	SUSC	<= 4.0000	SUSC	> 64.0000	NOINTP		= 1.0000	SUSC		= 0.5000	INTER	= 0.2500	SUSC	sul2	<= 256.0000	RESIST	<= 2.0000	SUSC
D15-062628	JBBLIF000000000	TX	2015	7	blaBOR	= 16.0000	RESIST	> 8.0000	RESIST		> 8.0000	RESIST		<= 0.5000	SUSC		> 16.0000	RESIST	<= 1.0000	SUSC	= 8.0000	SUSC	<= 1.0000	SUSC	<= 8.0000	SUSC	> 32.0000	NOINTP		= 2.0000	SUSC	<= 4.0000	SUSC	> 64.0000	NOINTP		= 2.0000	SUSC		= 0.5000	INTER	= 0.5000	INTER	sul2	<= 256.0000	RESIST	<= 2.0000	SUSC
D15-061719	JBBLIE000000000	KS	2015	7	blaBOR	= 16.0000	RESIST	> 8.0000	RESIST		> 8.0000	RESIST		<= 0.5000	SUSC		> 16.0000	RESIST	<= 1.0000	SUSC	= 16.0000	SUSC	= 2.0000	SUSC	<= 8.0000	SUSC	> 32.0000	NOINTP		= 2.0000	SUSC	<= 4.0000	SUSC	> 64.0000	NOINTP		= 2.0000	SUSC		= 0.5000	INTER	= 0.5000	INTER	sul2	<= 256.0000	RESIST	<= 2.0000	SUSC
D15-061722	JBBLID000000000	TX	2015	7	blaBOR	> 16.0000	RESIST	> 8.0000	RESIST		> 8.0000	RESIST		<= 0.5000	SUSC		> 16.0000	RESIST	= 2.0000	SUSC	= 16.0000	SUSC	= 4.0000	SUSC	<= 8.0000	SUSC	> 32.0000	NOINTP		= 2.0000	SUSC	<= 4.0000	SUSC	> 64.0000	NOINTP		= 2.0000	SUSC		= 0.5000	INTER	= 0.5000	INTER	sul2	<= 256.0000	RESIST	<= 2.0000	SUSC
D16-003824	JBBLIC000000000	NE	2016	7	blaBOR	= 16.0000	RESIST	> 8.0000	RESIST		> 8.0000	RESIST		<= 0.5000	SUSC		> 16.0000	RESIST	= 2.0000	SUSC	> 16.0000	RESIST	= 2.0000	SUSC	<= 8.0000	SUSC	> 32.0000	NOINTP		= 2.0000	SUSC	<= 4.0000	SUSC	> 64.0000	NOINTP		= 2.0000	SUSC		> 1.0000	RESIST	= 0.5000	INTER	sul2	<= 256.0000	RESIST	<= 2.0000	SUSC
D15-056335	JBBLIB000000000	MN	2015	7	blaBOR	= 16.0000	RESIST	> 8.0000	RESIST		> 8.0000	RESIST		<= 0.5000	SUSC		> 16.0000	RESIST	= 2.0000	SUSC	= 16.0000	SUSC	= 2.0000	SUSC	<= 8.0000	SUSC	> 32.0000	NOINTP		= 2.0000	SUSC	<= 4.0000	SUSC	> 64.0000	NOINTP		= 2.0000	SUSC		> 1.0000	RESIST	= 0.5000	INTER	sul2	<= 256.0000	RESIST	<= 2.0000	SUSC
D15-056069	JBBLIA000000000	KS	2015	7	blaBOR	= 16.0000	RESIST	> 8.0000	RESIST		> 8.0000	RESIST		<= 0.5000	SUSC		> 16.0000	RESIST	<= 1.0000	SUSC	= 8.0000	SUSC	<= 1.0000	SUSC	<= 8.0000	SUSC	> 32.0000	NOINTP		= 2.0000	SUSC	<= 4.0000	SUSC	> 64.0000	NOINTP		= 2.0000	SUSC		= 0.5000	INTER	= 0.5000	INTER	sul2	<= 256.0000	RESIST	<= 2.0000	SUSC
D15-055809	JBBLHZ000000000	TX	2015	7	blaBOR	> 16.0000	RESIST	> 8.0000	RESIST		> 8.0000	RESIST		= 2.0000	SUSC		> 16.0000	RESIST	<= 1.0000	SUSC	= 16.0000	SUSC	= 2.0000	SUSC	<= 8.0000	SUSC	> 32.0000	NOINTP		= 2.0000	SUSC	<= 4.0000	SUSC	> 64.0000	NOINTP		= 2.0000	SUSC		= 0.5000	INTER	= 0.5000	INTER	sul2	> 256.0000	RESIST	<= 2.0000	SUSC
D16-006878	JBBLHY000000000	PA	2016	7	blaBOR	= 16.0000	RESIST	> 8.0000	RESIST		> 8.0000	RESIST		<= 0.5000	SUSC		> 16.0000	RESIST	<= 1.0000	SUSC	= 8.0000	SUSC	<= 1.0000	SUSC	<= 8.0000	SUSC	> 32.0000	NOINTP		= 2.0000	SUSC	<= 4.0000	SUSC	> 64.0000	NOINTP		= 2.0000	SUSC		= 0.2500	SUSC	= 0.2500	SUSC	sul2	<= 256.0000	RESIST	<= 2.0000	SUSC
D16-005974	JBBLHX000000000	SD	2016	7	blaBOR	= 16.0000	RESIST	> 8.0000	RESIST		> 8.0000	RESIST		= 1.0000	SUSC		> 16.0000	RESIST	<= 1.0000	SUSC	= 16.0000	SUSC	= 2.0000	SUSC	<= 8.0000	SUSC	> 32.0000	NOINTP		= 2.0000	SUSC	<= 4.0000	SUSC	> 64.0000	NOINTP		= 2.0000	SUSC		= 0.5000	INTER	= 0.2500	SUSC	sul2	<= 256.0000	RESIST	<= 2.0000	SUSC
D16-008172	JBBLHW000000000	OH	2016	7	blaBOR	> 16.0000	RESIST	> 8.0000	RESIST		> 8.0000	RESIST		<= 0.5000	SUSC		> 16.0000	RESIST	<= 1.0000	SUSC	= 16.0000	SUSC	= 2.0000	SUSC	<= 8.0000	SUSC	> 32.0000	NOINTP		= 2.0000	SUSC	<= 4.0000	SUSC	> 64.0000	NOINTP		= 2.0000	SUSC		= 0.5000	INTER	= 0.2500	SUSC	sul2	<= 256.0000	RESIST	<= 2.0000	SUSC
D16-008137	JBBLHV000000000	SD	2016	7	blaBOR	= 8.0000	RESIST	> 8.0000	RESIST		> 8.0000	RESIST		<= 0.5000	SUSC		> 16.0000	RESIST	<= 1.0000	SUSC	= 16.0000	SUSC	= 2.0000	SUSC	<= 8.0000	SUSC	> 32.0000	NOINTP		= 2.0000	SUSC	<= 4.0000	SUSC	> 64.0000	NOINTP		= 2.0000	SUSC		= 0.5000	INTER	= 0.2500	SUSC	sul2	<= 256.0000	RESIST	<= 2.0000	SUSC
D16-008125	JBBLHU000000000	IN	2016	7	blaBOR	> 16.0000	RESIST	> 8.0000	RESIST		> 8.0000	RESIST		<= 0.5000	SUSC		> 16.0000	RESIST	<= 1.0000	SUSC	= 16.0000	SUSC	= 2.0000	SUSC	<= 8.0000	SUSC	> 32.0000	NOINTP		= 2.0000	SUSC	<= 4.0000	SUSC	> 64.0000	NOINTP		= 1.0000	SUSC		= 0.2500	SUSC	= 0.2500	SUSC	sul2	<= 256.0000	RESIST	<= 2.0000	SUSC
D16-006978	JBBLHT000000000	SD	2016	7	blaBOR	= 8.0000	RESIST	> 8.0000	RESIST		> 8.0000	RESIST		<= 0.5000	SUSC		> 16.0000	RESIST	= 2.0000	SUSC	= 16.0000	SUSC	= 2.0000	SUSC	<= 8.0000	SUSC	> 32.0000	NOINTP		= 2.0000	SUSC	<= 4.0000	SUSC	> 64.0000	NOINTP		= 2.0000	SUSC		= 0.5000	INTER	= 0.5000	INTER	sul2	<= 256.0000	RESIST	<= 2.0000	SUSC
D16-006818	JBBLHS000000000	MO	2016	7	blaBOR	= 16.0000	RESIST	> 8.0000	RESIST		> 8.0000	RESIST		<= 0.5000	SUSC		> 16.0000	RESIST	= 2.0000	SUSC	= 16.0000	SUSC	<= 1.0000	SUSC	<= 8.0000	SUSC	> 32.0000	NOINTP		= 2.0000	SUSC	<= 4.0000	SUSC	> 64.0000	NOINTP		= 2.0000	SUSC		= 0.5000	INTER	= 0.5000	INTER	sul2	<= 256.0000	RESIST	<= 2.0000	SUSC
D16-019368	JBBLHR000000000	MO	2016	7	blaBOR	= 16.0000	RESIST	> 8.0000	RESIST		> 8.0000	RESIST		<= 0.5000	SUSC		> 16.0000	RESIST	= 2.0000	SUSC	= 16.0000	SUSC	<= 1.0000	SUSC	<= 8.0000	SUSC	> 32.0000	NOINTP		= 2.0000	SUSC	<= 4.0000	SUSC	> 64.0000	NOINTP		= 2.0000	SUSC		= 0.5000	INTER	= 0.5000	INTER	sul2	<= 256.0000	RESIST	<= 2.0000	SUSC
D16-021147	JBBLHQ000000000	IA	2016	7	blaBOR	= 4.0000	RESIST	> 8.0000	RESIST		> 8.0000	RESIST		<= 0.5000	SUSC		> 16.0000	RESIST	<= 1.0000	SUSC	= 8.0000	SUSC	<= 1.0000	SUSC	<= 8.0000	SUSC	= 32.0000	NOINTP		= 2.0000	SUSC	<= 4.0000	SUSC	> 64.0000	NOINTP		= 1.0000	SUSC		= 0.2500	SUSC	<= 0.1200	SUSC	sul2	<= 256.0000	RESIST	<= 2.0000	SUSC
D16-016991	JBBLHP000000000	NE	2016	7	blaBOR	= 16.0000	RESIST	> 8.0000	RESIST		> 8.0000	RESIST		<= 0.5000	SUSC		> 16.0000	RESIST	<= 1.0000	SUSC	= 16.0000	SUSC	= 2.0000	SUSC	<= 8.0000	SUSC	> 32.0000	NOINTP		= 2.0000	SUSC	<= 4.0000	SUSC	> 64.0000	NOINTP		= 2.0000	SUSC		= 0.5000	INTER	= 0.5000	INTER	sul2	<= 256.0000	RESIST	<= 2.0000	SUSC
D16-010374	JBBLHO000000000	KS	2016	7	blaBOR	= 16.0000	RESIST	> 8.0000	RESIST		> 8.0000	RESIST		= 2.0000	SUSC		> 16.0000	RESIST	= 2.0000	SUSC	= 8.0000	SUSC	<= 1.0000	SUSC	<= 8.0000	SUSC	> 32.0000	NOINTP		= 2.0000	SUSC	<= 4.0000	SUSC	> 64.0000	NOINTP		= 2.0000	SUSC		= 0.5000	INTER	= 0.2500	SUSC	sul2	<= 256.0000	RESIST	<= 2.0000	SUSC
D16-011513	JBBLHN000000000	MO	2016	7	blaBOR	= 16.0000	RESIST	> 8.0000	RESIST		> 8.0000	RESIST		<= 0.5000	SUSC		> 16.0000	RESIST	<= 1.0000	SUSC	= 16.0000	SUSC	= 2.0000	SUSC	<= 8.0000	SUSC	> 32.0000	NOINTP		= 2.0000	SUSC	<= 4.0000	SUSC	> 64.0000	NOINTP		= 2.0000	SUSC		= 0.5000	INTER	= 0.5000	INTER	sul2	<= 256.0000	RESIST	<= 2.0000	SUSC
D16-014636	JBBLHM000000000	NE	2016	7	blaBOR	= 16.0000	RESIST	> 8.0000	RESIST		> 8.0000	RESIST		<= 0.5000	SUSC		> 16.0000	RESIST	= 2.0000	SUSC	= 16.0000	SUSC	= 2.0000	SUSC	<= 8.0000	SUSC	> 32.0000	NOINTP		= 2.0000	SUSC	<= 4.0000	SUSC	> 64.0000	NOINTP		= 2.0000	SUSC		= 0.5000	INTER	= 0.2500	SUSC	sul2	<= 256.0000	RESIST	<= 2.0000	SUSC
D16-014064	JBBLHL000000000	OH	2016	7	blaBOR	= 16.0000	RESIST	> 8.0000	RESIST		> 8.0000	RESIST		<= 0.5000	SUSC		> 16.0000	RESIST	<= 1.0000	SUSC	= 16.0000	SUSC	= 2.0000	SUSC	<= 8.0000	SUSC	> 32.0000	NOINTP		= 2.0000	SUSC	<= 4.0000	SUSC	> 64.0000	NOINTP		= 2.0000	SUSC		= 0.5000	INTER	= 0.2500	SUSC	sul2	<= 256.0000	RESIST	<= 2.0000	SUSC
D16-20785	JBBLHF000000000	-	2016	7	blaBOR	= 16.0000	RESIST	> 8.0000	RESIST		> 8.0000	RESIST		<= 0.5000	SUSC		> 16.0000	RESIST	<= 1.0000	SUSC	= 8.0000	SUSC	<= 1.0000	SUSC	<= 8.0000	SUSC	> 32.0000	NOINTP		= 2.0000	SUSC	<= 4.0000	SUSC	> 64.0000	NOINTP		= 2.0000	SUSC		= 0.5000	INTER	= 0.2500	SUSC	sul2	<= 256.0000	RESIST	<= 2.0000	SUSC
						Ampicillin		Penicillin			Ceftiofur			Tetracycline			Clindamycin		Gamithromycin		Tilmicosin		Tildipirosin		Tulathromycin		Tylosin			Gentamicin		Neomycin		Spectinomycin			Florfenicol			Danofloxacin		Enrofloxacin			Sulfadimethoxine		Trimethoprim / Sulfamethoxazole
						RESIST	137	RESIST	137		RESIST	137		RESIST	0		RESIST	137	RESIST	0	RESIST	3	RESIST	0	RESIST	0	RESIST	0		RESIST	0	RESIST	0	RESIST	0		RESIST	1		RESIST	9	RESIST	1		RESIST	137	RESIST	5
						INTER	0	INTER	0		INTER	0		INTER	0		INTER	0	INTER	0	INTER	0	INTER	0	INTER	0	INTER	0		INTER	2	INTER	13	INTER	0		INTER	2		INTER	114	INTER	77		INTER	0	INTER	0
						SUSC	0	SUSC	0		SUSC	0		SUSC	137		SUSC	0	SUSC	137	SUSC	134	SUSC	137	SUSC	137	SUSC	0		SUSC	135	SUSC	124	SUSC	0		SUSC	134		SUSC	14	SUSC	59		SUSC	0	SUSC	132
						Total	137	Total	137		Total	137		Total	137		Total	137	Total	137	Total	137	Total	137	Total	137	Total	137		Total	137	Total	137	Total	137		Total	137		Total	137	Total	137		Total	137	Total	137
						% R	100	% R	100		% R	100		% R	0		% R	100	% R	0	% R	2.18978	% R	0	% R	0	% R	0		% R	0	% R	0	% R	0		% R	0.729927		% R	6.56934	% R	0.729927		% R	100	% R	3.64964
[truncated: 2 more columns]

## Sheet: Test Range and Breakpoints
	Dilution Test Range (mg/ mL)	Susc	Inter	Resist
beta-lactam/penicillin
Ampicillin	0.25 - 16	<= 0.5	1	>= 2
Penicillin	0.12 - 8	<= 0.25	0.5	>=1
beta-lactam/ Cephalosporin
Ceftiofur	0.25 - 8	<= 2	4	>= 8
Tetracycline
Tetracycline	0.5 - 8	<= 2	4	>= 8
Macrolide/Lincosamide/Streptogramin (MLSb)
Clindamycin	0.25 - 16	<= 0.5	1-2	>= 4
Gamithromycin	1 - 8	<= 4	8	>= 16
Tilmicosin	2 - 16	<= 16	-	>16
Tildipirosin	1 - 16	<= 4	8	16
Tulathromycin	8 - 64	<= 16	32	>= 64
Tylosin	0.5 - 32	No interpretation
Aminoglycoside
Gentamicin	1 - 16	<= 2	4	>= 8
Neomycin	4 - 32	<= 4	8	>= 16
Spectinomycin	8 - 64	<= 32	64	>= 128
Phenicol
Florfenicol	0.25 - 8	<= 2	4	>= 8
Fluoroquinolone
Danofloxacin	0.12 - 1	<=0.25	0.5	>=1
Enrofloxacin	0.12 - 2	<=0.25	0.5	>=1
Sulfonamide
Sulphadimethoxine	256	<256		>=256
Trimethoprim/Sulphamethoxazole	2 / 38	<= 2	-	>2
Pleuromutilin
Tiamulin	0.5 - 32	<= 4	16	>=32
