# Supplementary material for: Comparative analysis of antimicrobial resistance and genetic diversity of Bordetella bronchiseptica isolates obtained from swine within the United States
Source: Front Microbiol. 2024 Nov 28;15:1501373. doi: 10.3389/fmicb.2024.1501373 (PMC11634850; doi:10.3389/fmicb.2024.1501373)
Supplement: Supplementary file 3 [file Table_3.XLSX]

## Sheet: Sheet1
Isolate	Year of Isolation	State/Origin	ST	Isolate	bipA	bopB	bopD	bopN	brkA	bsp22	bteA	bvgA	bvgR	bvgS	cyaA	cyaB	cyaC	cyaD	cyaE	cyaX	dnt	fhaB	fhaC	fhaL	fhaS	fim2	fim2-like	fim3	fimA	fimB	fimC	fimD	fimN	fimX	flaA	fimbrial protein 1	fimbrial protein 2	prn	ptxA	ptxB	ptxC	ptxD	ptxE	bcfA/ putative adhesin 1	putative adhesin 2	T6SS-1	T6SS-2	T6SS-3	T6SS-4
D16-020124	2016	IL	7	D16-020124	100	100	100	100	100	100	100	100	100	100	100	100	100	100	100	100	100	100	100	INC	100	99.84	100	100	100	100	100	100	100	100	100	96.67	100	100	100	100	100	100	100	100	100	100	100	100	100
D16-023682	2016	OH	7	D16-023682	99.98	100	100	100	100	100	100	100	100	100	100	100	100	100	100	100	100	100	100	99.99	99.99	100	100	100	100	100	100	100	100	100	100	100	100	100	100	100	100	100	100	100	100	100	100	100	100
D16-024762	2016	SD	7	D16-024762	100	100	100	100	100	100	100	100	100	100	100	100	100	100	100	100	100	99.95	100	100	100	100	100	NF	99.83	100	100	100	100	100	100	95.81	100	100	100	100	100	100	100	100	100	100	100	100	100
D16-024771	2016	OK	7	D16-024771	100	100	100	100	100	100	100	100	100	100	100	100	100	100	100	100	100	100	100	100	100	99.84	100	100	100	100	100	100	100	100	100	96.67	100	100	100	100	100	100	100	100	100	100	100	100	100
D16-030114	2016	IN	7	D16-030114	100	100	100	100	100	100	100	100	100	100	100	100	100	100	100	100	100	100	100	100	INC	100	100	100	100	100	100	100	100	100	100	95.81	100	100	100	100	100	100	100	100	100	100	100	100	100
D16-030796	2016	NE	7	D16-030796	100	100	100	100	100	100	100	100	100	100	100	100	100	100	100	100	100	100	100	100	100	99.84	100	100	100	100	100	100	NF	100	100	96.67	100	100	100	100	100	100	100	100	100	100	100	100	100
D16-039084	2016	MN	7	D16-039084	100	100	100	100	100	100	100	100	100	100	100	100	100	100	100	100	100	100	100	99.99	100	100	100	100	100	100	100	100	100	100	100	95.64	100	100	100	100	100	100	100	100	99.54	100	100	100	100
D16-033247	2016	MI	7	D16-033247	100	100	100	100	100	100	100	100	100	100	100	100	100	100	100	100	100	100	100	100	100	99.84	100	100	100	100	100	100	100	100	100	96.67	100	100	100	100	100	100	100	100	100	100	100	100	100
D16-039453	2016	OK	7	D16-039453	100	100	100	100	100	100	100	100	100	100	100	100	100	100	100	100	100	100	100	100	100	100	100	100	100	100	100	100	100	100	100	95.64	100	100	100	100	100	100	100	100	99.54	100	100	100	100
D16-041144	2016	MI	7	D16-041144	100	100	100	100	100	100	100	100	100	100	100	100	100	100	100	100	100	100	100	100	INC	100	100	100	100	100	100	100	100	100	100	98.57	100	100	100	100	100	100	100	100	99.54	100	100	100	100
D16-042377	2016	KS	7	D16-042377	100	100	100	100	100	100	100	100	100	100	100	100	100	100	100	100	100	100	100	INC	100	100	100	100	100	100	100	100	100	100	100	95.64	100	100	100	100	100	100	100	100	99.54	100	100	100	100
D16-045024	2016	KS	7	D16-045024	100	100	100	100	100	100	100	100	100	100	100	100	100	100	100	100	100	100	100	INC	100	100	100	100	100	100	100	100	100	100	100	95.64	100	100	100	100	100	100	100	100	72.34	INC	100	100	100
D16-045784	2016	AR	7	D16-045784	100	100	100	100	100	100	100	100	100	100	100	100	100	100	100	100	100	100	100	100	INC	100	100	100	100	100	100	100	100	100	100	95.64	100	100	100	100	100	100	100	100	99.54	100	100	100	100
D16-046502	2016	WI	7	D16-046502	100	100	100	100	100	100	100	100	100	100	100	100	100	100	100	100	100	100	100	100	100	100	100	100	100	100	100	100	96.86	100	100	95.64	100	100	100	100	100	100	100	100	99.54	100	100	100	100
D16-048087	2016	MO	6	D16-048087	100	100	100	100	100	100	100	100	100	100	100	100	99.49	100	100	100	99.98	99.96	100	99.22	100	100	98.25	100	100	100	100	100	97.86	97.69	100	NP	100	98.98	100	100	100	100	100	NP	99.57	100	100	100	100
D16-048258	2016	KS	7	D16-048258	100	100	100	100	100	100	100	100	100	100	100	100	100	100	100	100	100	100	100	100	INC	100	100	100	100	100	100	100	100	100	100	95.81	100	100	100	100	100	100	100	100	99.79	100	100	100	100
D16-049392	2016	KS	7	D16-049392	100	100	100	100	100	100	100	100	100	100	100	100	100	100	100	100	100	100	100	100	100	100	100	100	100	100	100	100	100	100	100	95.64	100	100	100	100	100	100	100	100	99.54	100	100	100	100
D16-050946	2016	MN	7	D16-050946	100	100	100	100	100	100	100	100	100	100	100	100	100	100	100	100	100	100	100	100	100	100	NP	100	100	100	100	99.91	NP	100	100	NP	100	100	100	100	100	100	100	100	99.98	100	100	100	100
D16-051377	2016	TX	7	D16-051377	100	100	100	100	100	100	100	100	100	100	100	100	100	100	100	100	100	100	100	100	INC	100	100	100	100	100	100	100	100	100	100	95.81	100	100	100	100	100	100	100	100	99.79	100	100	100	100
D17-001406	2017	OH	6	D17-001406	99.98	100	100	100	100	100	100	100	100	100	100	100	99.49	100	100	99.89	99.98	100	100	99.22	100	100	98.25	100	100	99.88	100	100	97.86	97.69	100	NP	100	98.98	100	100	100	100	100	NP	99.57	100	100	100	100
D17-003208	2017	AR	7	D17-003208	100	100	100	100	100	100	100	100	100	100	100	100	100	100	100	100	100	100	100	100	100	100	100	100	100	100	100	100	100	100	100	95.64	100	100	100	100	100	100	100	100	99.54	100	100	100	100
D17-003391	2017	MI	7	D17-003391	100	100	100	100	100	100	100	100	100	100	100	100	100	100	100	100	100	100	100	INC	INC	100	100	100	100	100	100	100	100	100	100	95.64	100	100	100	100	100	100	100	100	99.54	INC	100	100	100
D17-004227	2017	AR	7	D17-004227	100	100	100	100	100	100	100	100	100	100	100	100	100	100	100	100	100	100	100	99.99	100	100	100	100	100	100	100	100	100	100	100	95.64	100	100	100	100	100	100	100	100	99.54	100	100	100	100
D17-004247	2017	IA	7	D17-004247	100	100	100	100	100	100	100	100	100	100	100	100	100	100	100	100	100	100	100	INC	100	100	100	100	100	100	100	100	100	100	100	95.64	100	100	100	100	100	100	100	100	99.47	INC	100	100	100
D17-005511	2017	MN	7	D17-005511	100	100	100	100	100	100	100	100	100	100	100	100	100	100	100	100	100	100	100	100	INC	100	100	100	100	100	100	100	100	100	100	95.81	100	100	100	100	100	100	100	100	85.96	100	100	100	100
D17-007153	2017	NE	7	D17-007153	100	100	100	100	100	100	100	100	100	100	100	100	100	100	100	100	100	100	100	100	100	100	100	100	100	100	100	100	100	100	100	95.64	100	100	100	100	100	100	100	100	72.34	100	100	100	100
D17-008934	2017	IA	7	D17-008934	100	100	100	100	100	100	100	100	100	100	100	100	100	100	100	100	100	99.99	100	99.99	100	99.84	100	100	100	100	100	100	100	100	100	96.67	100	100	100	100	100	100	100	100	INC	100	100	100	100
D17-011333	2017	OH	7	D17-011333	100	100	100	100	100	100	100	100	100	100	100	100	100	100	100	100	100	100	100	99.99	100	100	100	100	100	100	100	100	100	100	100	95.81	100	100	100	100	100	100	100	100	100	100	100	100	100
D17-015854	2017	MN	7	D17-015854	100	100	100	100	100	100	100	100	100	100	100	100	100	100	100	100	100	99.99	100	99.99	100	100	100	100	100	100	100	99.91	NP	100	100	NP	100	100	100	100	100	100	100	100	92.52	100	100	100	100
D17-015841	2017	OK	7	D17-015841	100	100	100	100	100	100	100	100	100	100	100	100	100	100	100	100	100	100	100	100	100	100	100	100	100	100	100	100	100	100	100	95.64	100	100	100	100	100	100	100	100	99.54	100	100	100	100
D17-024028	2017	MO	7	D17-024028	100	100	100	100	100	100	100	100	100	100	100	100	100	100	100	100	100	100	100	100	100	100	100	100	100	100	100	100	100	100	100	94.29	100	100	100	100	100	100	100	100	99.54	100	100	100	100
D16-043487	2016	IA	7	D16-043487	100	100	100	100	100	100	100	100	100	100	100	100	100	100	100	100	100	99.99	100	99.99	100	99.84	100	100	100	100	100	100	100	100	100	96.67	100	100	100	100	100	100	100	100	INC	100	100	100	100
D16-040952	2016	KS	7	D16-040952	100	100	100	100	100	100	100	100	100	100	100	100	100	100	100	100	100	100	100	100	INC	100	100	100	100	100	100	100	100	100	100	95.81	100	100	100	100	100	100	100	100	99.79	100	100	100	100
D17-024099	2017	IL	7	D17-024099	100	100	100	100	100	100	100	100	100	100	100	100	100	100	100	100	100	100	100	100	INC	99.84	100	100	100	100	100	100	100	100	100	96.67	100	100	100	100	100	100	100	100	100	100	100	100	100
D17-023076	2017	MI	7	D17-023076	100	100	100	100	100	100	100	100	100	100	100	100	100	100	100	100	100	100	100	100	INC	100	100	100	100	100	100	100	100	100	100	95.64	100	100	100	100	100	100	100	100	99.54	100	100	100	100
D17-021385	2017	MN	7	D17-021385	100	100	100	100	100	100	100	100	100	100	100	100	100	100	100	100	100	99.39	100	INC	99.99	100	NP	100	100	100	100	100	100	89.34	100	96.67	100	100	100	100	100	100	100	100	100	100	100	99.93	100
D17-017398	2017	MN	7	D17-017398	100	100	100	100	100	100	100	100	100	100	100	100	100	100	100	100	100	100	100	INC	100	100	100	100	100	100	100	100	100	100	100	95.64	100	100	100	100	100	100	100	100	99.54	100	100	100	100
D16-020409	2016	OH	7	D16-020409	100	100	100	100	100	100	100	100	100	100	100	100	100	100	100	100	100	99.97	100	100	INC	100	100	100	100	100	100	100	100	100	100	95.64	100	100	100	100	100	100	100	100	99.54	100	100	100	100
D16-012499	2016	AR	7	D16-012499	100	99.92	100	100	100	100	100	100	100	99.97	100	100	100	100	100	100	100	99.94	100	100	100	100	99.11	100	100	100	100	100	NP	100	100	NP	100	100	100	100	100	100	100	100	86.14	100	100	100	100
D16-029575	2016	IL	7	D16-029575	100	100	100	100	100	100	100	100	100	100	100	100	100	100	100	100	100	100	100	99.98	100	99.84	100	100	100	100	100	100	100	100	100	96.67	100	100	100	100	100	100	100	100	100	100	100	100	100
D16-025573	2016	NE	7	D16-025573	100	100	100	100	100	100	100	100	100	100	100	100	100	100	100	100	100	100	99.94	100	100	100	100	100	100	100	100	100	100	100	100	95.64	100	100	100	100	100	100	100	100	99.54	100	100	100	100
D16-040083	2016	MO	7	D16-040083	100	100	100	100	100	100	100	100	100	100	100	100	100	100	100	100	100	100	100	100	100	100	100	100	100	100	100	100	100	100	100	95.64	100	100	100	100	100	100	100	100	99.54	100	100	100	100
D16-037224	2016	TN	7	D16-037224	100	100	100	100	100	100	100	100	100	100	100	100	100	100	100	100	100	100	99.94	INC	100	100	100	100	100	100	100	100	100	100	100	NF	100	100	100	100	100	100	100	100	99.54	100	100	100	100
D17-007240	2017	IL	7	D17-007240	100	100	100	100	100	100	100	100	100	100	100	100	100	100	100	100	100	100	100	100	100	99.84	100	100	100	100	100	100	100	100	100	96.67	100	100	100	100	100	100	100	100	100	100	100	100	100
D16-005794	2016	IL	7	D16-005794	100	100	100	100	100	100	100	100	100	100	100	100	100	100	100	100	100	100	100	100	100	100	100	100	100	100	100	100	100	100	100	95.81	100	100	100	100	100	100	100	100	100	100	100	100	100
D17-007784	2017	OK	7	D17-007784	100	100	100	100	100	100	100	100	100	100	100	100	100	100	100	100	100	99.97	100	INC	100	100	100	100	100	100	100	100	100	100	100	95.64	100	100	100	100	100	100	100	100	99.54	100	100	100	100
D17-007548	2017	MN	7	D17-007548	100	100	100	100	100	100	100	100	100	100	100	100	100	100	100	100	100	100	100	INC	100	100	100	100	100	100	100	100	99.82	100	100	NP	100	100	100	100	100	100	100	100	100	100	100	100	100
D17-009543	2017	NE	7	D17-009543	100	100	100	100	100	100	100	100	100	100	100	100	100	100	100	100	100	INC	100	INC	100	100	100	100	100	100	100	100	100	100	100	95.81	100	99.67	100	100	100	100	100	100	100	100	100	100	100
D17-008867	2017	TN	7	D17-008867	100	100	100	100	100	100	100	100	100	100	100	100	100	100	100	100	100	100	100	INC	100	100	100	100	100	100	100	100	100	100	100	95.64	100	100	100	100	100	100	100	100	72.34	100	100	100	100
D17-012749	2017	OH	7	D17-012749	100	100	100	100	100	100	100	100	100	100	100	100	100	100	100	100	100	100	100	100	INC	100	100	100	100	100	100	100	100	100	100	95.64	100	100	100	100	100	100	100	100	99.54	100	100	100	100
D17-012710	2017	MN	7	D17-012710	100	100	100	100	100	100	100	100	100	100	100	100	100	100	100	100	100	99.95	100	100	100	100	100	100	99.83	100	100	100	100	100	100	95.81	100	100	100	100	100	100	100	100	100	100	100	100	100
D17-015467	2017	MI	7	D17-015467	100	100	100	100	100	100	100	100	100	100	100	100	100	100	100	100	100	100	100	100	INC	100	100	100	100	100	100	100	100	100	100	95.64	100	100	100	100	100	100	100	100	99.54	100	100	100	100
D17-013380	2017	NE	7	D17-013380	100	100	100	100	100	100	100	100	100	100	100	100	100	100	100	100	100	100	100	100	100	100	100	100	100	100	100	100	NF	100	100	95.64	100	100	100	100	100	100	100	100	99.54	100	100	100	100
D16-051012	2016	MI	7	D16-051012	100	100	100	100	100	100	100	100	100	100	100	100	100	100	100	100	100	100	100	100	INC	100	100	100	100	100	100	100	100	100	100	95.64	100	100	100	100	100	100	100	100	99.54	100	100	100	100
D16-050964	2016	MO	7	D16-050964	100	100	100	100	100	100	100	100	100	100	100	100	100	100	100	100	100	100	100	100	100	100	100	100	100	100	100	100	100	100	100	95.64	100	100	100	100	100	100	100	100	99.54	100	100	100	100
D16-009001	2016	KS	7	D16-009001	100	100	100	100	100	100	100	100	100	100	100	100	100	100	100	100	100	100	100	100	INC	100	100	100	100	100	100	100	100	100	100	95.81	100	100	100	100	100	100	100	100	99.79	100	100	100	100
D16-006047	2016	OH	7	D16-006047	100	100	100	100	100	100	100	100	100	100	100	100	100	100	100	100	100	100	100	INC	INC	100	100	100	100	100	100	100	100	100	100	95.64	100	100	100	100	100	100	100	100	99.54	100	100	100	100
D16-010616	2016	IA	7	D16-010616	100	100	100	100	100	100	99.95	100	100	100	100	100	100	100	100	100	100	100	100	INC	100	100	100	100	100	100	100	100	100	100	100	95.64	100	100	100	100	100	100	100	100	96.78	100	100	100	100
D16-009793	2016	SD	7	D16-009793	100	100	100	100	100	100	100	100	100	100	100	100	100	100	100	100	100	100	100	INC	100	100	100	100	100	100	100	100	100	100	100	95.64	100	100	100	100	100	100	100	100	99.54	100	100	100	100
D17-003332	2017	NE	7	D17-003332	100	100	100	100	100	100	100	100	100	100	100	100	100	100	INC	100	100	INC	100	INC	100	100	100	100	99.83	100	100	100	100	100	100	95.81	100	99.67	100	100	100	100	100	100	100	INC	100	100	100
D16-051308	2016	IA	7	D16-051308	100	100	100	100	100	100	100	100	100	100	100	100	100	100	100	100	100	100	100	100	100	99.84	100	100	100	100	100	100	100	100	100	96.67	100	100	100	100	100	100	100	100	100	100	100	100	100
D17-005181	2017	ND	7	D17-005181	100	100	100	100	100	100	100	100	100	100	100	100	100	100	100	100	100	100	100	100	INC	100	100	100	100	100	100	100	100	100	100	95.64	100	100	100	100	100	100	100	100	99.52	100	100	100	100
D17-005027	2017	OK	7	D17-005027	100	100	100	100	100	100	100	100	100	100	100	100	100	100	100	100	100	99.89	100	100	100	100	100	100	99.83	100	100	100	100	100	100	95.64	100	100	100	100	100	100	100	100	99.54	100	100	100	100
D17-019755	2017	TX	7	D17-019755	100	100	100	100	100	100	100	100	100	100	100	100	100	100	100	100	100	100	100	100	INC	100	100	100	100	100	100	100	100	100	100	95.64	100	100	100	100	100	100	100	100	99.54	100	100	100	100
D17-024432	2017	MN	7	D17-024432	100	100	100	100	100	100	100	100	100	100	100	100	100	100	100	100	100	99.95	100	100	100	100	100	NF	99.83	100	100	100	100	100	100	NF	100	100	100	100	100	100	100	100	100	100	100	100	100
D17-016507	2017	NE	7	D17-016507	100	100	100	100	100	100	100	100	100	100	100	100	100	100	100	100	100	100	99.94	100	100	100	100	100	100	100	100	100	100	100	100	95.64	100	100	100	100	100	100	100	100	99.54	100	100	100	100
D17-019744	2017	TX	6	D17-019744	100	100	100	100	100	100	100	100	100	100	100	100	99.49	100	100	100	99.98	100	100	INC	100	100	98.25	100	100	100	100	100	97.86	97.69	100	NP	100	98.95	100	100	100	100	100	NP	99.57	100	100	100	100
D17-014057	2017	IL	7	D17-014057	100	100	100	100	100	100	100	100	100	100	100	100	100	100	100	100	100	100	100	INC	100	99.84	100	100	100	100	100	100	100	100	100	96.67	100	100	100	100	100	100	100	100	100	100	100	100	100
D17-011508	2017	OK	7	D17-011508	100	100	100	100	100	100	100	100	100	100	100	100	100	100	100	100	100	100	100	100	100	100	100	100	100	100	100	100	100	100	100	95.64	100	100	100	100	100	100	100	100	99.54	100	100	100	100
D17-011401	2017	MN	6	D17-011401	100	100	100	100	100	100	100	100	100	100	100	100	99.49	100	100	100	99.98	100	100	99.22	100	100	98.25	100	100	100	100	100	97.86	97.69	100	NP	100	98.95	100	100	100	100	100	NP	99.57	100	100	100	100
D17-010455	2017	AR	7	D17-010455	100	100	100	100	100	100	100	100	100	100	100	100	100	100	100	100	100	100	100	INC	100	100	100	100	100	100	100	100	100	100	100	95.64	100	100	100	100	100	100	100	100	99.52	INC	100	100	100
D17-000449	2017	OK	7	D17-000449	100	100	100	100	100	100	100	100	100	100	100	100	100	100	INC	100	100	99.55	100	INC	INC	100	99.1	100	100	100	100	100	NP	100	100	95.64	100	99.67	100	100	100	100	100	100	99.54	INC	100	100	100
D16-052474	2017	IL	7	D16-052474	100	100	100	100	100	100	100	100	100	100	100	100	100	100	100	100	100	100	100	INC	100	99.84	100	100	100	100	100	100	100	100	100	96.67	100	100	100	100	100	100	100	100	100	100	100	100	100
D16-051599	2016	MI	7	D16-051599	100	100	100	100	100	100	100	100	100	100	100	100	100	100	100	100	100	100	100	100	INC	100	100	100	100	100	100	100	100	100	100	95.64	100	100	100	100	100	100	100	100	99.54	100	100	100	100
D16-051194	2016	KS	7	D16-051194	100	100	100	100	100	100	100	100	100	100	100	100	100	100	100	100	100	100	100	100	100	100	100	100	100	100	100	100	100	100	100	95.64	100	100	100	100	100	100	100	100	99.54	100	100	100	100
D16-047428	2016	IA	6	D16-047428	100	100	100	100	100	100	99.95	100	100	100	100	100	99.49	100	100	100	99.98	99.99	100	99.22	99.95	100	98.25	100	100	100	100	100	97.86	97.69	100	NP	100	98.98	100	100	100	100	100	NP	99.57	100	100	100	100
D16-046248	2016	OH	7	D16-046248	99.98	100	100	100	100	100	100	100	100	100	100	100	100	100	100	100	100	100	100	100	INC	100	100	100	100	100	100	100	100	100	100	100	100	100	100	100	100	100	100	100	100	100	100	100	100
D16-045868	2016	IL	7	D16-045868	100	100	100	100	100	100	100	100	100	100	100	100	100	100	100	100	100	100	100	100	100	99.84	100	100	100	100	100	100	100	100	100	96.67	100	100	100	100	100	100	100	100	100	100	100	100	100
D16-042970	2016	SD	7	D16-042970	100	100	100	100	100	100	100	100	100	100	100	100	100	100	100	100	100	100	100	100	100	99.84	100	100	100	100	100	100	100	100	100	96.67	100	100	100	100	100	100	100	100	100	100	100	100	100
D16-030598	2016	KS	7	D16-030598	100	100	100	100	100	100	100	100	100	100	100	100	100	100	100	100	100	99.99	100	100	99.9	100	100	100	100	100	100	100	100	100	100	95.81	100	100	100	100	100	100	100	100	99.79	100	100	100	100
D16-029624	2016	IA	7	D16-029624	100	100	100	100	100	100	100	100	100	100	100	100	100	100	100	100	100	100	100	INC	100	100	100	100	100	100	100	100	100	100	100	95.64	100	100	100	100	100	100	100	100	99.54	INC	100	100	100
D16-049708	2016	ND	7	D16-049708	100	100	100	100	100	100	100	100	100	100	100	100	100	100	100	100	100	100	100	INC	100	100	100	100	100	100	100	100	100	100	100	95.64	100	100	100	100	100	100	100	100	99.54	100	100	100	100
D16-028640	2016	MI	7	D16-028640	100	100	100	100	100	100	100	100	100	100	100	100	100	100	100	100	100	100	100	100	INC	100	100	100	100	100	100	100	100	100	100	95.64	100	99.67	100	100	100	100	100	100	99.54	INC	100	100	100
D16-026119	2016	KS	7	D16-026119	100	100	100	100	100	100	100	100	100	100	100	100	100	100	INC	100	100	INC	100	INC	100	100	100	100	100	100	100	100	100	100	100	95.64	100	INC	100	100	100	100	100	100	99.54	INC	100	100	100
D16-050573	2016	IA	7	D16-050573	100	100	100	100	100	100	100	100	100	100	100	100	100	100	100	100	100	99.95	100	100	100	100	100	NF	99.83	100	100	100	100	100	100	95.81	100	100	100	100	100	100	100	100	100	100	100	100	100
D16-048762	2016	IA	7	D16-048762	100	100	100	100	100	100	100	100	100	100	100	100	100	100	100	100	100	100	100	99.99	100	100	100	100	100	100	100	100	100	100	100	95.64	100	100	100	100	100	100	100	100	99.54	100	100	100	100
D16-048635	2016	IL	7	D16-048635	100	100	100	100	100	100	100	100	100	100	100	100	100	100	100	100	100	INC	100	100	INC	100	100	100	100	100	100	100	100	100	100	95.81	100	100	100	100	100	100	100	99.97	100	100	100	100	100
D16-038807	2016	WI	7	D16-038807	100	100	100	100	100	100	100	100	100	100	100	100	100	100	100	100	100	100	100	100	100	100	100	100	100	100	100	100	100	100	100	95.81	100	100	100	100	100	100	100	100	100	100	100	100	100
D16-037085	2016	IA	7	D16-037085	100	100	100	100	100	100	100	100	100	100	100	100	100	100	100	100	100	INC	100	100	100	100	100	100	100	100	100	100	100	100	100	95.64	100	100	100	100	100	100	100	100	INC	100	100	100	100
D17-018987	2017	AR	7	D17-018987	100	100	100	100	100	100	100	100	100	100	100	100	100	100	100	100	100	100	100	100	INC	100	100	100	99.83	100	100	100	100	100	100	95.64	100	100	100	100	100	100	100	100	99.54	100	100	100	100
D17-020879	2017	CA	7	D17-020879	100	99.92	100	100	100	100	100	100	100	100	100	100	100	100	100	100	100	100	100	INC	100	100	100	100	100	100	100	100	100	100	100	95.64	100	100	100	100	100	100	100	100	99.52	INC	100	100	100
D16-043337	2016	MO	7	D16-043337	100	100	100	100	100	100	100	100	100	100	100	100	100	100	100	100	100	100	100	INC	INC	100	100	100	100	100	100	100	100	100	100	95.64	100	100	100	100	100	100	100	100	99.54	100	100	100	100
D17-003798	2017	AR	7	D17-003798	100	100	100	100	100	100	100	100	100	100	100	100	100	100	100	100	100	100	100	INC	100	100	100	100	100	100	100	100	100	100	100	95.64	100	100	100	100	100	100	100	100	99.54	INC	100	100	100
D16-049550	2016	OK	7	D16-049550	100	100	100	100	100	100	100	100	100	100	100	100	100	100	100	100	100	100	100	INC	100	99.69	100	100	99.83	100	100	100	100	100	100	96.67	100	99.67	100	100	100	100	100	100	100	INC	100	100	100
D16-045206	2016	MN	7	D16-045206	100	100	100	100	100	100	100	100	100	100	100	100	100	100	INC	100	100	100	100	INC	INC	100	100	100	100	100	100	100	100	100	100	95.64	100	99.67	100	100	100	100	100	100	99.54	INC	100	100	100
D17-015166	2017	OK	7	D17-015166	100	100	100	100	100	100	100	100	100	100	100	100	100	100	100	100	100	100	100	INC	INC	100	100	100	100	100	100	100	100	100	100	95.64	100	INC	100	100	100	100	100	100	99.52	INC	100	100	100
D17-013935	2017	MN	7	D17-013935	100	100	100	100	100	100	100	100	100	100	100	100	100	100	100	100	100	100	100	INC	INC	100	100	100	100	100	100	100	100	100	100	95.64	100	100	100	100	100	100	100	100	INC	100	100	100	100
D17-016909	2017	IA	7	D17-016909	100	100	100	100	100	100	100	100	100	100	100	100	100	100	100	100	100	99.99	100	99.99	100	99.84	100	100	100	100	100	100	100	100	100	96.67	100	100	100	100	100	100	100	100	INC	100	100	100	100
D17-002942	2017	IL	7	D17-002942	100	100	100	100	100	100	99.95	100	100	100	100	100	100	100	100	100	100	100	100	100	INC	100	100	100	100	100	100	100	100	100	100	95.64	100	100	100	100	100	100	100	100	99.54	100	100	100	100
D17-000951	2017	OK	7	D17-000951	100	100	100	100	100	100	100	100	100	100	100	100	100	100	100	100	100	100	100	100	99.97	100	100	100	100	100	100	100	100	100	100	95.64	100	100	100	100	100	100	100	100	99.54	100	100	100	100
D17-000792	2017	MN	7	D17-000792	100	100	100	100	100	100	100	100	100	100	100	100	100	100	100	100	100	100	100	100	100	99.84	100	100	100	100	100	100	100	100	100	96.67	100	100	100	100	100	100	100	100	100	100	100	100	100
D17-017458	2017	MI	7	D17-017458	100	100	100	100	100	100	100	100	100	100	100	100	100	100	100	100	100	100	100	100	100	99.84	100	100	100	100	100	100	100	100	100	96.67	100	100	100	100	100	100	100	100	100	100	100	100	100
D16-039610	2016	TX	7	D16-039610	100	100	100	100	100	100	100	100	100	100	100	100	100	100	100	100	100	100	100	100	100	100	100	100	100	100	100	100	100	100	100	95.64	100	100	100	100	100	100	100	100	99.54	100	100	100	100
D16-039331	2016	IA	7	D16-039331	100	100	100	100	100	100	100	100	100	100	100	100	100	100	100	100	100	100	100	100	100	99.84	100	100	100	100	100	100	100	100	100	96.67	100	100	100	100	100	100	100	100	100	100	100	100	100
D16-039234	2016	TX	6	D16-039234	100	100	100	100	100	100	100	100	100	100	100	100	99.49	100	100	100	99.98	100	100	99.22	100	100	98.25	100	100	100	100	100	97.86	97.69	100	NP	100	98.95	100	100	100	100	100	NP	99.57	100	100	100	100
D16-021953	2016	NC	7	D16-021953	100	100	100	100	100	100	100	100	100	100	100	100	100	100	100	100	100	100	100	100	100	100	100	100	100	100	100	100	100	100	100	95.81	100	100	100	100	100	100	100	100	86.22	100	100	100	100
D16-038173	2016	IL	7	D16-038173	100	100	100	100	100	100	100	100	100	100	100	100	100	100	100	100	100	100	100	100	100	99.84	100	100	100	100	100	100	100	100	100	96.67	100	100	100	100	100	100	100	100	100	100	100	100	100
D16-008326	2016	MO	7	D16-008326	100	100	100	100	100	100	100	100	100	100	100	100	100	100	100	100	100	100	100	100	INC	100	100	100	100	100	100	100	100	100	100	95.64	100	100	100	100	100	100	100	100	99.54	100	100	100	100
D16-015472	2016	SD	7	D16-015472	100	100	100	100	100	100	100	100	100	100	100	100	100	100	100	100	100	100	100	100	100	99.84	100	100	100	100	100	100	100	100	100	96.67	100	100	100	100	100	100	100	100	100	100	100	100	100
D16-006557	2016	PA	7	D16-006557	100	100	100	100	100	100	100	100	100	100	100	100	100	100	100	100	100	100	100	100	100	100	100	100	100	100	100	100	100	100	100	95.64	100	100	100	100	100	100	100	100	99.52	100	100	100	100
D16-008838	2016	SD	7	D16-008838	100	100	100	100	100	100	100	100	100	100	100	100	100	100	100	100	100	100	100	100	INC	100	100	100	100	100	100	100	100	100	100	95.64	100	100	100	100	100	100	100	100	99.54	100	100	100	100
D16-005641	2016	OH	6	D16-005641	100	100	100	100	100	100	100	100	100	100	100	100	99.49	100	100	99.89	99.98	100	100	99.22	100	100	98.25	100	100	99.88	100	100	97.86	97.69	100	NP	100	98.98	100	100	100	100	100	NP	99.57	100	100	100	100
D16-020973	2016	CO	7	D16-020973	100	100	100	100	100	100	100	100	100	100	100	100	100	100	100	100	100	99.87	100	100	100	100	100	100	100	100	100	100	100	100	100	95.64	100	100	100	100	100	100	100	100	99.54	100	100	100	100
D16-004964	2016	MI	7	D16-004964	100	100	100	100	100	100	100	100	100	100	100	100	100	100	100	100	100	100	100	100	100	100	100	100	100	100	100	100	100	100	100	95.64	100	100	100	100	100	100	100	100	99.54	100	100	100	100
D15-062629	2015	TX	7	D15-062629	100	100	100	100	100	100	100	100	100	100	100	100	100	100	100	100	100	100	100	100	100	100	100	100	100	100	100	100	100	100	100	95.64	100	100	100	100	100	100	100	100	99.54	100	100	100	100
D15-062628	2015	TX	7	D15-062628	100	100	100	100	100	100	100	100	100	100	100	100	100	100	100	100	100	100	100	100	100	100	100	100	100	100	100	100	100	100	100	95.64	100	100	100	100	100	100	100	100	99.54	100	100	100	100
D15-061719	2015	KS	7	D15-061719	100	100	100	100	100	100	100	100	100	100	100	100	100	100	100	100	100	100	100	100	100	100	100	100	100	100	100	100	100	100	100	95.64	100	100	100	100	100	100	100	100	99.54	100	100	100	100
D15-061722	2015	TX	7	D15-061722	100	100	100	100	100	100	100	100	100	100	100	100	100	100	100	100	100	INC	100	99.99	99.96	100	100	100	100	100	100	100	100	100	100	95.81	100	99.34	100	100	100	100	100	100	100	100	100	100	100
D16-003824	2016	NE	7	D16-003824	100	100	100	100	100	100	100	100	100	100	100	100	100	100	100	100	100	100	100	100	100	100	100	100	100	100	100	100	100	100	100	95.64	100	100	100	100	100	100	100	100	99.54	100	100	100	100
D15-056335	2015	MN	7	D15-056335	100	100	100	100	100	100	100	100	100	100	100	100	100	100	100	100	100	100	100	100	100	100	100	100	100	100	100	100	100	100	100	95.81	100	100	100	100	100	100	100	100	100	100	100	100	100
D15-056069	2015	KS	7	D15-056069	100	100	100	100	100	100	100	100	100	100	100	100	100	100	100	100	100	100	100	100	100	100	100	100	100	100	100	100	100	100	100	95.64	100	100	100	100	100	100	100	100	99.52	100	100	100	100
D15-055809	2015	TX	7	D15-055809	100	100	100	100	100	100	100	100	100	100	100	100	100	100	100	100	100	100	100	99.99	99.96	100	100	100	100	100	100	100	100	100	100	95.81	100	99.34	100	100	100	100	100	100	100	100	100	100	100
D16-006878	2016	PA	7	D16-006878	100	100	100	100	100	100	100	100	100	100	100	100	100	100	100	100	100	100	100	100	100	100	100	100	100	100	100	100	100	100	100	95.64	100	100	100	100	100	100	100	100	99.54	100	100	100	100
D16-005974	2016	SD	7	D16-005974	100	100	100	100	100	100	100	100	100	100	100	100	100	100	100	100	100	99.95	100	100	100	100	100	100	99.83	100	100	100	100	100	100	95.81	100	100	100	100	100	100	100	100	100	100	100	100	100
D16-008172	2016	OH	7	D16-008172	100	100	100	100	100	100	100	100	100	100	100	100	100	100	100	100	100	100	100	100	INC	100	100	100	100	100	100	100	100	100	100	95.64	100	100	100	100	100	100	100	100	99.54	100	100	100	100
D16-008137	2016	SD	7	D16-008137	100	100	100	100	100	100	100	100	100	100	100	100	100	100	100	100	100	100	100	100	INC	100	100	100	100	100	100	100	100	100	100	95.64	100	100	100	100	100	100	100	100	99.54	100	100	100	100
D16-008125	2016	IN	7	D16-008125	100	100	100	100	100	100	100	100	100	100	100	100	100	100	100	100	100	100	100	100	100	99.84	100	100	100	100	100	100	100	100	100	96.67	100	100	100	100	100	100	100	100	100	100	100	100	100
D16-006978	2016	SD	7	D16-006978	100	100	100	100	100	100	100	100	100	100	100	100	100	100	100	100	100	INC	100	99.99	100	100	100	100	100	100	100	100	100	100	100	95.64	100	100	100	100	100	100	100	100	99.54	100	100	100	100
D16-006818	2016	MO	7	D16-006818	100	100	100	100	100	100	100	100	100	100	100	100	100	100	100	100	100	100	100	100	100	100	100	100	100	100	100	100	100	100	100	95.64	100	100	100	100	100	100	100	100	99.54	100	100	100	100
D16-019368	2016	MO	7	D16-019368	100	100	100	100	100	100	100	100	100	100	100	100	100	100	100	100	100	INC	100	100	99.99	100	100	100	100	100	100	100	100	100	100	95.64	100	100	100	100	100	100	100	100	99.54	100	100	100	100
D16-021147	2016	IA	7	D16-021147	100	100	100	100	100	100	100	100	100	100	100	100	100	100	100	100	100	100	100	100	100	99.84	100	100	100	100	100	100	100	100	100	96.67	100	100	100	100	100	100	100	100	100	100	100	100	100
D16-016991	2016	NE	7	D16-016991	100	100	100	100	100	100	100	100	100	100	100	100	100	100	100	100	100	100	100	100	100	100	100	100	100	100	100	100	100	100	100	95.64	100	100	100	100	100	100	100	100	99.54	100	100	100	100
D16-010374	2016	KS	7	D16-010374	100	100	100	100	100	100	100	100	100	100	100	100	100	100	100	100	100	100	100	100	100	100	100	100	100	100	100	100	100	100	100	95.64	100	100	100	100	100	100	100	100	99.54	100	100	100	100
D16-011513	2016	MO	7	D16-011513	100	100	100	100	100	100	100	100	100	100	100	100	100	100	100	100	100	100	100	100	100	100	100	100	100	100	100	100	100	100	100	94.29	100	100	100	100	100	100	100	100	99.54	100	100	100	100
D16-014636	2016	NE	7	D16-014636	100	100	100	100	100	100	100	100	100	100	100	100	100	100	100	100	100	100	100	100	100	99.84	100	100	100	100	100	100	100	100	100	96.67	100	100	100	100	100	100	100	100	72.34	100	100	100	100
D16-014064	2016	OH	7	D16-014064	100	100	100	100	100	100	100	100	100	100	100	100	100	100	100	100	100	100	100	100	100	99.84	100	100	100	100	100	100	100	100	100	96.67	100	100	100	100	100	100	100	100	100	100	100	100	100
D16-20785	2016	0	7	D16-20785	100	100	100	100	100	100	100	100	100	100	100	100	100	100	100	100	100	100	100	100	100	100	100	100	100	100	100	100	100	100	100	96.51	100	100	100	100	100	100	100	100	99.54	100	100	100	100
KM22	1993	Hungary	7	KM22	100	100	100	100	100	100	100	100	100	100	100	100	100	100	100	100	100	100	100	100	100	100	100	100	100	100	100	100	100	100	100	100	100	100	100	100	100	100	100	100	100	100	100	100	100
[truncated: 15 more columns]
